# Supplementary material for: Association of human-specific expanded short tandem repeats with neuron-specific regulatory features
Source: Sci Adv. 2025 May 30;11(22):eadp9707. doi: 10.1126/sciadv.adp9707 (PMC12124357; doi:10.1126/sciadv.adp9707)
Supplement: Supplementary file 2 — Tables S1 to S4 [file sciadv.adp9707_tables_s1_to_s4.zip]

Archive with 1 entries (1 files):
- adp9707_tables_s1_to_s4.xlsx
