# Supplementary material for: Association of human-specific expanded short tandem repeats with neuron-specific regulatory features
Source: Sci Adv. 2025 May 30;11(22):eadp9707. doi: 10.1126/sciadv.adp9707 (PMC12124357; doi:10.1126/sciadv.adp9707)
Supplement: Supplementary file 2 — Tables S1 to S4 [file sciadv.adp9707_tables_s1_to_s4.zip › adp9707_tables_s1_to_s4.xlsx]

## Sheet: Guide
SI Guide
Supplementary Table 1: Information on human and NHP genome samples used in this study.
Supplementary Table 2: Copy number ranges and target genes of 8813 identified heSTRs.
Supplementary Table 3: Resource obtained from ENCODE project, including ccREs, DHSs, Hi-C data and loop annotations.
Supplementary Table 4: Download links and accessions of the collected cross-species expression datasets.

## Sheet: SI Table 1
Supplementary Table 1: Information on human and NHP genome samples used in this study.
	Human genomes									NHP genomes
	Sample ID	SuperPopulation	SubPopulation	Gender	Source	Sequencing	Assembler			Species	NCBI Accession	Sequencing	Assembler
	NA19238	AFR	YRI	Female	HGSVC	PacBio	peregrine			Chimpanzee	GCA_028858775.1	PacBio and Nanopore	Verkko
	NA19239	AFR	YRI	Male	HGSVC	PacBio	peregrine				GCA_028858805.1	PacBio and Nanopore	Verkko
	HG00731	AMR	PUR	Male	HGSVC	PacBio	peregrine				GCA_030128845.1	PacBio	Hifiasm
	HG00732	AMR	PUR	Female	HGSVC	PacBio	peregrine				GCA_030128855.1	PacBio	Hifiasm
	HG00512	EAS	CHS	Male	HGSVC	PacBio	peregrine			Bonobo	GCA_028858825.1	PacBio and Nanopore	Verkko
	HG00513	EAS	CHS	Female	HGSVC	PacBio	peregrine				GCA_028858845.1	PacBio and Nanopore	Verkko
	NA24385	EUR	Ashk.	Male	HGSVC	PacBio	peregrine				GCA_030221875.1	PacBio	Hifiasm
	NA12878	EUR	CEU	Female	HGSVC	PacBio	peregrine				GCA_030221885.1	PacBio	Hifiasm
	HG02818	AFR	GWD	Female	HGSVC	PacBio	peregrine			gorilla	GCA_028885475.1	PacBio and Nanopore	Verkko
	HG03125	AFR	ESN	Female	HGSVC	PacBio	peregrine				GCA_028885495.1	PacBio and Nanopore	Verkko
	HG03486	AFR	MSL	Female	HGSVC	PacBio	peregrine				GCA_030174155.1	PacBio	Hifiasm
	HG02011	AFR	ACB	Male	HGSVC	PacBio	flye				GCA_030174185.1	PacBio	Hifiasm
	HG02587	AFR	GWD	Female	HGSVC	PacBio	flye			orangutan	GCA_028885525.1	PacBio and Nanopore	Verkko
	HG03065	AFR	MSL	Male	HGSVC	PacBio	flye				GCA_028885625.1	PacBio and Nanopore	Verkko
	HG03371	AFR	ESN	Male	HGSVC	PacBio	flye				GCA_028885655.1	PacBio and Nanopore	Verkko
	NA19983	AFR	ASW	Female	HGSVC	PacBio	flye				GCA_028885685.1	PacBio and Nanopore	Verkko
	HG01114	AMR	CLM	Female	HGSVC	PacBio	flye				GCA_030170345.1	PacBio	Hifiasm
	NA19650	AMR	MXL	Male	HGSVC	PacBio	flye				GCA_030170355.1	PacBio	Hifiasm
	HG00864	EAS	CDX	Female	HGSVC	PacBio	flye			Gibbon	GCA_030221915.1	PacBio	Hifiasm
	HG01596	EAS	KHV	Male	HGSVC	PacBio	flye				GCA_030222095.1	PacBio	Hifiasm
	NA18534	EAS	CHB	Male	HGSVC	PacBio	flye				GCA_028878055.1	PacBio and Nanopore	Verkko
	NA18939	EAS	JPT	Female	HGSVC	PacBio	flye				GCA_028878085.1	PacBio and Nanopore	Verkko
	HG00096	EUR	GBR	Male	HGSVC	PacBio	flye			Rhesus	GCA_030222085.1	PacBio	Hifiasm
	HG00171	EUR	FIN	Female	HGSVC	PacBio	flye				GCA_030222105.1	PacBio	Hifiasm
	HG01505	EUR	IBS	Male	HGSVC	PacBio	flye			Cynomolgus	GCA_933666475.1	PacBio	unclear
	NA12329	EUR	CEU	Female	HGSVC	PacBio	flye				GCA_933851455.1	PacBio	unclear
	NA20509	EUR	TSI	Male	HGSVC	PacBio	flye
	HG02492	SAS	PJL	Male	HGSVC	PacBio	flye
	HG03009	SAS	BEB	Male	HGSVC	PacBio	flye
	HG03683	SAS	STU	Female	HGSVC	PacBio	flye
	HG03732	SAS	ITU	Male	HGSVC	PacBio	flye
	NA20847	SAS	GIH	Female	HGSVC	PacBio	flye
	HG01123	AMR	CLM	Female	HPRC	PacBio and Nanopore	Hifiasm
	HG01258	AMR	CLM	Male	HPRC	PacBio and Nanopore	Hifiasm
	HG01358	AMR	CLM	Male	HPRC	PacBio and Nanopore	Hifiasm
	HG01361	AMR	CLM	Female	HPRC	PacBio and Nanopore	Hifiasm
	HG01891	AFR	ACB	Female	HPRC	PacBio and Nanopore	Hifiasm
	HG02257	AFR	ACB	Female	HPRC	PacBio and Nanopore	Hifiasm
	HG02486	AFR	ACB	Male	HPRC	PacBio and Nanopore	Hifiasm
	HG02559	AFR	ACB	Female	HPRC	PacBio and Nanopore	Hifiasm
	HG02572	AFR	GWD	Male	HPRC	PacBio and Nanopore	Hifiasm
	HG03516	AFR	ESN	Female	HPRC	PacBio and Nanopore	Hifiasm
	HG00438	EAS	CHS	Female	HPRC	PacBio and Nanopore	Hifiasm
	HG00621	EAS	CHS	Male	HPRC	PacBio and Nanopore	Hifiasm
	HG00673	EAS	CHS	Male	HPRC	PacBio and Nanopore	Hifiasm
	HG00735	AMR	PUR	Female	HPRC	PacBio and Nanopore	Hifiasm
	HG00741	AMR	PUR	Female	HPRC	PacBio and Nanopore	Hifiasm
	HG01071	AMR	PUR	Female	HPRC	PacBio and Nanopore	Hifiasm
	HG01106	AMR	PUR	Male	HPRC	PacBio and Nanopore	Hifiasm
	HG01175	AMR	PUR	Female	HPRC	PacBio and Nanopore	Hifiasm
	HG01928	AMR	PEL	Male	HPRC	PacBio and Nanopore	Hifiasm
	HG01952	AMR	PEL	Male	HPRC	PacBio and Nanopore	Hifiasm
	HG01978	AMR	PEL	Female	HPRC	PacBio and Nanopore	Hifiasm
	HG02148	AMR	PEL	Female	HPRC	PacBio and Nanopore	Hifiasm
	HG02622	AFR	GWD	Female	HPRC	PacBio and Nanopore	Hifiasm
	HG02630	AFR	GWD	Female	HPRC	PacBio and Nanopore	Hifiasm
	HG02717	AFR	GWD	Male	HPRC	PacBio and Nanopore	Hifiasm
	HG02886	AFR	GWD	Female	HPRC	PacBio and Nanopore	Hifiasm
	HG03453	AFR	MSL	Female	HPRC	PacBio and Nanopore	Hifiasm
	HG03540	AFR	GWD	Female	HPRC	PacBio and Nanopore	Hifiasm
	HG03579	AFR	MSL	Male	HPRC	PacBio and Nanopore	Hifiasm
	HG005	EAS	CHS	Male	HPRC	PacBio and Nanopore	Hifiasm
	HG01109	AMR	PUR	Male	HPRC	PacBio and Nanopore	Hifiasm
	HG01243	AMR	PUR	Male	HPRC	PacBio and Nanopore	Hifiasm
	HG02080	EAS	KHV	Female	HPRC	PacBio and Nanopore	Hifiasm
	HG02109	AFR	ACB	Female	HPRC	PacBio	Hifiasm
	HG02145	AFR	ACB	Male	HPRC	PacBio and Nanopore	Hifiasm
	HG02723	AFR	GWD	Female	HPRC	PacBio and Nanopore	Hifiasm
	HG03492	SAS	PJL	Male	HPRC	PacBio and Nanopore	Hifiasm
	NA18906	AFR	YRI	Female	HPRC	PacBio	Hifiasm
	NA20129	AFR	ASW	Female	HPRC	PacBio	Hifiasm
	NA21309	AFR	MKK	Female	HPRC	PacBio	Hifiasm
	HG02055	AFR	ACB	Male	HPRC	PacBio and Nanopore	Hifiasm
	HG03098	AFR	MSL	Male	HPRC	PacBio and Nanopore	Hifiasm

## Sheet: SI Table2
Supplementary Table 2: Copy number ranges and target genes of 8813 identified heSTRs.
Chr	Start	End	STR_id	Motif	NHP_min	NHP_median	NHP_max	Human_min	Human_median	Human_max	RBC_targets	RBT_targets	RBL_targets
chr3	141836465	141836501	chr3:141836465-141836501	GTT	9	10	11	12	12	12		RASA2;RNF7;ATP1B3;TFDP2
chr3	50462388	50462446	chr3:50462388-50462446	AAT	9	11	15	17	20	23	CACNA2D2	HYAL1;RASSF1;NPRL2;CACNA2D2;C3orf18;HEMK1;MAPKAPK3
chr13	37213348	37213397	chr13:37213348-37213397	GT	10	13	16	18	23	28		LINC00547	TRPC4
chr6	43784910	43784988	chr6:43784910-43784988	AT	33	34	35	40	40	40	POLR1C	POLR1C;VEGFA;LINC02537;LOC107986598;SCIRT
chr1	200276767	200276847	chr1:200276767-200276847	GA	20	26	28	32	38	46		NR5A2
chr2	61136974	61137017	chr2:61136974-61137017	AAT	7	7	12	14	15	15	SANBR	PEX13;AHSA2P;USP34	CCT4;COMMD1;KIAA1841;USP34
chr17	47377165	47377199	chr17:47377165-47377199	AC	16	18	18	19	20	20	EFCAB13		MYL4;TBX21
chr2	212223333	212223447	chr2:212223333-212223447	TA	24	52	52	55	56	59	ERBB4	ERBB4
chr12	115425625	115425637	chr12:115425625-115425637	AT	34	54	60	62	75	76	LOC105370003	LOC107984437;LOC105370003;LOC105370002	TBX3
chr4	47170381	47170439	chr4:47170381-47170439	AC	10	18	24	26	28	30	GABRB1	COX7B2;GABRB1
chr7	53926704	53926753	chr7:53926704-53926753	TG	12	15	20	21	24	28	LINC02854
chr3	35816964	35817021	chr3:35816964-35817021	GT	10	21	24	29	29	31
chr12	122282629	122282695	chr12:122282629-122282695	TA	26	30	30	32	34	34	CLIP1	CLIP1;KNTC1	B3GNT4;CLIP1;DIABLO;HCAR1;MLXIP;RP11-512M8.5;VPS33A
chr4	115241209	115241239	chr4:115241209-115241239	A	17	20.5	26	30	32	37		NDST4
chr8	79396800	79396898	chr8:79396800-79396898	TA	42	48	48	50	50	50			STMN2
chr10	119353922	119353951	chr10:119353922-119353951	T	22	25	27	30	32	33	GRK5	GRK5-IT1;GRK5
chr4	118311051	118311081	chr4:118311051-118311081	AATT	6	7	7	8	8	8	PRSS12		METTL14;PRSS12
chr9	13432778	13432814	chr9:13432778-13432814	CA	8	12	15	16	18	22		LINC01235;NFIB	MPDZ
chr17	58328826	58328855	chr17:58328826-58328855	CCT	9	9	9	10	10	10	TSPOAP1-AS1	EPX;LPO;TSPOAP1;HSF5;MTMR4;SEPTIN4-AS1
chr11	5645881	5646138	chr11:5645881-5646138	AT	14	106	114	116	129	148	TRIM5	TRIM6;TRIM5;TRIM6-TRIM34;TRIM22
chr2	201808902	201808945	chr2:201808902-201808945	TTTA	9	9	9	10	10	11	CDK15	ALS2;CDK15
chr14	32817452	32817522	chr14:32817452-32817522	TG	14	24	28	30	32	38	AKAP6	AKAP6;NPAS3
chr2	78034763	78034789	chr2:78034763-78034789	AC	12	12	13	14	14	14	LOC101927967
chr2	150888898	150888961	chr2:150888898-150888961	CA	13	20	29	31	35	40		MMADHC-DT;LINC01931
chr4	87659731	87659769	chr4:87659731-87659769	AC	14	16	16	20	20	20	DMP1	LOC105377323
chr14	33533812	33533918	chr14:33533812-33533918	AT	43	43	43	52	54	54	NPAS3	AKAP6;NPAS3
chr6	102069296	102069339	chr6:102069296-102069339	AAT	6	9.5	10	11	15	18	GRIK2	GRIK2
chr2	29355458	29355509	chr2:29355458-29355509	AC	20	24	25	26	26	26	ALK	ALK;LOC101929386
chr17	40655027	40655082	chr17:40655027-40655082	AT	18	22	25	28	30	32	KRT222	LOC105371776	EIF1;IGFBP4;KRT17;KRT27
chr3	25443937	25443963	chr3:25443937-25443963	TAA	8	8	8	9	9	10	RARB	RARB;TOP2B
chr5	149854295	149854351	chr5:149854295-149854351	TG	15	18	21	28	28	28	PPARGC1B	ARHGEF37;PPARGC1B;PDE6A;TIGD6;HMGXB3	SLC26A2;TCOF1
chr8	74849565	74849679	chr8:74849565-74849679	TA	31	45	45	58	58	58	PI15	GDAP1;MIR2052HG	RDH10;RPL7;TCEB1;TMEM70
chr18	923449	923491	chr18:923449-923491	CAG	6	10	13	14	14	14	LINC01904	LOC107985165
chr5	163975496	163975540	chr5:163975496-163975540	AT	16	20	22	24	24	26
chr10	21173846	21173874	chr10:21173846-21173874	CGG	9	9	9	10	10	10	NEBL	NEBL
chr8	101718234	101718271	chr8:101718234-101718271	TTTA	6	8	8	10	10	10	NCALD	GRHL2;NCALD	NCALD
chr3	78689970	78690050	chr3:78689970-78690050	TA	36	38	38	40	40	40	ROBO1
chr15	47468164	47468202	chr15:47468164-47468202	TG	10	14	16	18	20	20	SEMA6D	SEMA6D;LOC105370805;LOC102724553;LOC107984792	SLC24A5
chr18	40196361	40196391	chr18:40196361-40196391	CA	10	14	14	16	16	16		LINC01901
chr7	39329163	39329296	chr7:39329163-39329296	AT	38	66	66	67	67	67	POU6F2	VPS41;POU6F2-AS2;POU6F2;LOC105375238;LOC105375237	VPS41
chr7	83115937	83116012	chr7:83115937-83116012	AC	24	32	36	38	38	38	PCLO	PCLO
chr13	68765466	68765534	chr13:68765466-68765534	AC	15	18	26	30	34	40
chr9	14816988	14817009	chr9:14816988-14817009	CAA	6	6	6	7	7	7	FREM1	FREM1	CER1
chr18	40652335	40652377	chr18:40652335-40652377	ATT	12	13	13	14	14	14
chr17	52123328	52123396	chr17:52123328-52123396	TG	12	27	32	34	38	44	CA10	CA10
chr18	52412446	52412514	chr18:52412446-52412514	AT	26	29	30	34	34	34	DCC	DCC
chr5	159972029	159972070	chr5:159972029-159972070	GCC	12	12	12	14	14	14	ADRA1B	ADRA1B;TTC1
chr16	63092571	63092661	chr16:63092571-63092661	AT	36	39	43	46	46	46	LOC105371307
chr13	84623098	84623205	chr13:84623098-84623205	AT	40	48	50	52	52	54		LINC00333;LOC105370289
chr9	86529926	86529973	chr9:86529926-86529973	CAA	8	12	13	14	16	17			GAS1
chr4	73481197	73481226	chr4:73481197-73481226	TG	11	12	12	13	15	16	AFM	ANKRD17-DT
chr9	76959040	76959202	chr9:76959040-76959202	TA	13	39	51	74	82	87		PRUNE2;FOXB2
chr8	102626214	102626270	chr8:102626214-102626270	GAT	13	14	15	18	19	20		UBR5;LOC105375683;LOC105375684;KLF10;LOC101927245
chr4	61561797	61561817	chr4:61561797-61561817	ATT	6	6	6	7	7	19	ADGRL3
chr13	91343185	91343221	chr13:91343185-91343221	AAAC	7	8	8	9	9	9		GPC5	GPC5
chr5	158775746	158775829	chr5:158775746-158775829	AC	13	19	24	33	41	49	EBF1	EBF1	EBF1
chr18	27465566	27465615	chr18:27465566-27465615	TA	28	30	30	34	34	34		LOC105372038;RBM22P1;LOC107985126
chr13	48574005	48574035	chr13:48574005-48574035	CA	14	14	14	16	16	16	LINC01077	RB1;PPP1R26P1;RCBTB2;LINC01077;LOC105370202	ITM2B;NUDT15;RB1;SUCLA2
chr17	79473827	79473858	chr17:79473827-79473858	CA	13	15	15	16	16	16	RBFOX3	RBFOX3;ENPP7
chr2	220861505	220861558	chr2:220861505-220861558	AC	9	14	18	20	25	30	LOC107985988	LOC105373893;LOC105373897
chr11	83548550	83548581	chr11:83548550-83548581	AAC	10	10	10	11	11	11	DLG2	DLG2	C11orf82;CCDC90B
chr11	82662003	82662039	chr11:82662003-82662039	GA	12	16	16	18	18	24		MIR4300HG
chr14	39116743	39116766	chr14:39116743-39116766	TTGA	6	6	6	7	7	8	GEMIN2	SEC23A;LOC105370459;PNN;MIA2;LOC105370461
chr5	86129766	86129868	chr5:86129766-86129868	TA	34	36	36	52	52	52
chr3	20130855	20130939	chr3:20130855-20130939	GT	34	40	40	42	44	44	KAT2B	RAB5A;KAT2B;LOC107986067	KAT2B
chr11	44504213	44504819	chr11:44504213-44504819	AC	19	263.5	294	302	304	304		EXT2;ALX4	ALX4;EXT2
chr4	168830980	168831011	chr4:168830980-168831011	CATT	7	7	7	8	8	8	PALLD	PALLD;CBR4
chr8	133807306	133807352	chr8:133807306-133807352	TTA	6	11	14	15	16	19		ZFAT
chr7	92975043	92975102	chr7:92975043-92975102	AC	9	16.5	26	28	30	39		FAM133B;LOC105375397;CDK6-AS1
chr12	89103935	89103968	chr12:89103935-89103968	CA	10	15	16	17	17	18		POC1B
chr1	229889897	229889942	chr1:229889897-229889942	TC	10	12.5	19	20	23	28	LINC01682	URB2;PGBD5
chr4	17206740	17206788	chr4:17206740-17206788	AC	9	13	19	24	24	26
chr2	185256649	185256736	chr2:185256649-185256736	AT	22	33	35	36	51	52		LOC105373781
chr17	32997345	32997396	chr17:32997345-32997396	AC	12	19	24	26	26	29	SPACA3	TMEM98;LOC102724731;ASIC2
chr2	158754103	158754129	chr2:158754103-158754129	AAAC	6	6	6	7	7	8		UPP2;PKP4;PKP4-AS1	ACVR1C;ERMN
chr4	22657212	22657323	chr4:22657212-22657323	TA	67	70	70	72	72	74	LOC105374520	ADGRA3;GBA3
chr8	56715831	56715872	chr8:56715831-56715872	AATAA	7	7	7	8	8	8		LOC105375849
chr3	129692837	129692861	chr3:129692837-129692861	ATTT	5	5	5	6	6	6	TMCC1	TMCC1
chr5	118197794	118197827	chr5:118197794-118197827	AC	12	16	16	17	17	17	LINC02147	LINC00992;LINC02215
chr20	49481181	49481206	chr20:49481181-49481206	TCC	8	8	8	9	9	10	KCNB1	LOC105372649;PTGIS
chr20	52497641	52497672	chr20:52497641-52497672	GT	10	12	14	15	17	20	LOC105372666	LOC105372666;TSHZ2;ZNF217	TSHZ2
chr5	113787723	113787800	chr5:113787723-113787800	AG	10	20	28	35	39	42
chr5	102745390	102745485	chr5:102745390-102745485	AT	72	75	75	80	80	83		LOC105379104;LINC00491;PAM
chr2	172841792	172841852	chr2:172841792-172841852	AC	13	23	28	30	31	46	RAPGEF4	RAPGEF4
chr7	82192433	82192510	chr7:82192433-82192510	TG	10	23	27	28	32	40	CACNA2D1	CACNA2D1
chr18	32673080	32673105	chr18:32673080-32673105	AT	12	12	12	13	13	13	KLHL14	LOC112268208;KLHL14
chr5	11181649	11182262	chr5:11181649-11182262	GT	40	218	270	288	306	308	CTNND2	CTNND2
chr5	111634010	111634056	chr5:111634010-111634056	AG	13	14	19	20	20	24	STARD4-AS1	CAMK4;STARD4;LOC105369177;STARD4-AS1;NREP-AS1;EPB41L4A
chr5	63945890	63945950	chr5:63945890-63945950	TG	10	16.5	22	30	34	38		HTR1A
chr3	144100490	144100565	chr3:144100490-144100565	TG	12	20	25	32	41	48
chr6	112118704	112118746	chr6:112118704-112118746	TG	12	16	18	20	22	24	LAMA4	CCN6;LAMA4
chr1	223655012	223655044	chr1:223655012-223655044	TG	12	12	12	16	16	16	CAPN8	CAPN8;LOC105373281
chr11	19718787	19718873	chr11:19718787-19718873	TA	40	43	43	44	44	44	NAV2	NAV2
chr12	94764242	94764328	chr12:94764242-94764328	GA	8	21	34	38	46	56		SUCLG2P2;TMCC3	PLXNC1;RP11-1105G2.3
chr5	13117756	13117819	chr5:13117756-13117819	TA	14	25	31	32	34	35		LINC02220
chr2	30693451	30693571	chr2:30693451-30693571	TC	10	18	26	52	60	84		LOC102723594;LCLAT1	LBH
chr9	28513222	28513265	chr9:28513222-28513265	CAAT	6	10	10	11	11	11	LINGO2
chr17	39800642	39800665	chr17:39800642-39800665	AC	11	11	11	12	12	12	IKZF3	IKZF3;ZPBP2;PSMD3	NEUROD2;PNMT;TCAP
chr6	19320813	19320844	chr6:19320813-19320844	TG	14	15	15	16	16	16	LOC105374961	LOC105374958;LNC-LBCS
chr15	81589017	81589066	chr15:81589017-81589066	CA	10	16	23	24	25	26		TMC3-AS1;LOC102724001;LOC105370922;ADAMTS7P1
chr12	97591620	97591651	chr12:97591620-97591651	TAA	9	10	10	11	11	11
chr5	41753271	41753342	chr5:41753271-41753342	AC	20	25	30	32	36	38	OXCT1	OXCT1	OXCT1
chr13	102701608	102701659	chr13:102701608-102701659	TG	12	18	24	26	26	26	METTL21C	METTL21C;TEX30	TPP2
chr4	161242396	161242448	chr4:161242396-161242448	AC	16	20	24	26	26	28	LOC105377515
chr2	155532289	155532355	chr2:155532289-155532355	TA	12	16.5	23	32	34	36	LOC107985953	LOC107985955
chr3	100519370	100519410	chr3:100519370-100519410	TG	12	15	19	20	20	22	TMEM45A	TBC1D23;LNP1;ADGRG7
chr13	103082626	103082655	chr13:103082626-103082655	TC	11	14	14	15	15	15		BIVM-ERCC5;ERCC5
chr16	87411961	87412025	chr16:87411961-87412025	TGG	14	21	21	22	22	22	ZCCHC14	MAP1LC3B;JPH3	JPH3;ZCCHC14
chr14	47429253	47429323	chr14:47429253-47429323	AT	16	27	34	36	36	38	MDGA2	MDGA2
chr12	96507519	96507571	chr12:96507519-96507571	AC	12	18	23	24	26	32	CFAP54	CFAP54	C12orf55
chr5	51045231	51045295	chr5:51045231-51045295	AT	29	31	31	32	32	32		LOC105378963
chr2	157182860	157182899	chr2:157182860-157182899	CA	19	19	19	20	20	22
chr1	47923900	47923970	chr1:47923900-47923970	AC	16	21	24	26	30	36	TRABD2B	TRABD2B
chr2	153635391	153635466	chr2:153635391-153635466	TA	20	22	26	32	32	70
chr1	187120158	187120188	chr1:187120158-187120188	TTTG	6	6	6	8	8	8	LINC01036	LINC01036
chr14	85309287	85309359	chr14:85309287-85309359	GT	20	26	30	32	38	40
chr6	161374165	161374761	chr6:161374165-161374761	GT	20	257.5	346	378	382	384	PRKN	LOC102724087;MAP3K4;PRKN
chr11	32239648	32239688	chr11:32239648-32239688	TA	20	24	24	27	27	27
chr11	40274415	40274467	chr11:40274415-40274467	AC	9	20	23	24	28	36	LRRC4C
chr11	45339005	45339060	chr11:45339005-45339060	TG	12	25	27	27	28	28		LOC105376652;PRDM11	PRDM11;SLC35C1
chr3	80227794	80227838	chr3:80227794-80227838	AC	12	14	20	20	22	24
chr11	109255980	109256042	chr11:109255980-109256042	TG	18	20	24	24	32	36		DDX10
chr18	31073363	31073413	chr18:31073363-31073413	AC	14	17	20	20	24	26	DSC2	DSC3;DSC2;DSG3;DSG2-AS1	DSC1;DSG2;DSG4;TRAPPC8
chr14	95397590	95398312	chr14:95397590-95398312	TG	84	347.5	361	361	362	372	LOC105370640	DICER1;DICER1-AS1;SYNE3	DICER1;RP11-986E7.7
chr18	26778137	26778180	chr18:26778137-26778180	AC	10	17	22	22	23	26		KCTD1;LOC102725227
chr16	12235786	12235829	chr16:12235786-12235829	TG	10	16.5	19	19	22	25	SNX29	LOC642696;SNX29	CPPED1
chr6	56916779	56916824	chr6:56916779-56916824	CA	9	14	20	20	25	28	DST	DST;KIAA1586	BAG2;BEND6;DST;PRIM2
chr2	148407340	148407393	chr2:148407340-148407393	GT	12	21	25	25	27	31	MBD5	ACVR2A
chr2	221352053	221352122	chr2:221352053-221352122	AT	15	33	34	34	35	36		LOC105373893;LOC105373897
chr21	37970197	37970254	chr21:37970197-37970254	TG	11	18	28	24	31	38		KCNJ6;DSCR8	DSCR4;DSCR8;KCNJ6
chr12	102341685	102341726	chr12:102341685-102341726	CA	13	18	20	20	21	21	LINC02456	PARPBP;LINC02456;IGF1
chr4	90977366	90977449	chr4:90977366-90977449	AT	30	38	40	42	42	43	CCSER1
chr7	81690857	81690932	chr7:81690857-81690932	GT	12	15	24	31	39	56	LOC100128317	LOC100128317;CACNA2D1;CACNA2D1-AS1
chr10	108045721	108045868	chr10:108045721-108045868	AT	18	56	61	71	73	74	LINC01435	LINC01435
chr17	71284065	71284176	chr17:71284065-71284176	AC	18	26.5	38	52	56	66
chr14	81671317	81671393	chr14:81671317-81671393	GT	26	26	34	36	38	40
chr7	120866483	120866518	chr7:120866483-120866518	TG	17	17	17	18	18	18		TSPAN12;ING3;CPED1	ING3
chr8	95474534	95474639	chr8:95474534-95474639	AT	42	42	44	53	53	53	CFAP418-AS1	CFAP418-AS1
chr8	75407735	75407767	chr8:75407735-75407767	AAAC	6	7	7	8	8	9	HNF4G	HNF4G
chr3	51288874	51288926	chr3:51288874-51288926	GT	13	18	21	23	26	28	DOCK3	MAPKAPK3;DOCK3
chr7	136898492	136898544	chr7:136898492-136898544	TG	15	22	24	24	26	28	CHRM2	CHRM2;LOC349160
chr6	157209129	157209150	chr6:157209129-157209150	A	19	20	21	21	22	24	ARID1B	ARID1B;TMEM242
chr4	180262901	180262969	chr4:180262901-180262969	CA	14	21.5	26	26	32	40	LOC105377567	LOC105377567
chr11	84168811	84168862	chr11:84168811-84168862	AC	12	16	24	23	29	30	DLG2	DLG2
chr9	13056273	13056326	chr9:13056273-13056326	GT	13	16	22	21	26	30	LOC100130801	LOC100130801	LURAP1L;MPDZ
chr14	58484870	58484925	chr14:58484870-58484925	TA	10	14	22	22	39	47	KIAA0586	KIAA0586;DACT1
chr9	98031163	98031217	chr9:98031163-98031217	AC	10	16	24	24	28	32	RNU6-918P	TRMO;ANP32B;NANS	C9orf156
chr8	136367490	136367542	chr8:136367490-136367542	GT	13	16	21	20	26	30		LINC02055
chr20	35438825	35438912	chr20:35438825-35438912	GT	28	32.5	42	40	49	54	GDF5	MMP24-AS1-EDEM2;MMP24;EIF6;FAM83C;CEP250	FAM83C;MMP24;UQCC1
chr1	181263398	181263448	chr1:181263398-181263448	TG	10	16	24	24	26	30		LINC01732;LOC107985232;CACNA1E
chr17	39904346	39904396	chr17:39904346-39904396	AAAT	7	8	11	11	13	13	GSDMB	IKZF3;ZPBP2;PSMD3	NEUROD2;PNMT;PSMD3;STARD3;TCAP
chr14	47139735	47139909	chr14:47139735-47139909	TA	14	40	62	62	88	90	MDGA2
chr14	82449310	82449363	chr14:82449310-82449363	GT	12	21.5	26	26	27	27
chr2	171861095	171861147	chr2:171861095-171861147	AAT	12	16	17	17	18	18	SLC25A12	DYNC1I2;SLC25A12;METAP1D;LOC105373741
chr9	129237310	129237345	chr9:129237310-129237345	GAGG	7	7	8	8	9	9	IER5L-AS1	PTPA;LINC00963;ASB6	IER5L;NTMT1
chr9	116621409	116621465	chr9:116621409-116621465	AC	14	24	26	26	28	32	ASTN2	ASTN2;TRIM32
chr17_KI270908v1_alt	629038	629166	chr17_KI270908v1_alt:629038-629166	TA	28	38	46	58	74	74	MAPT
chr1	187431616	187431665	chr1:187431616-187431665	AC	12	20	24	27	28	29		LINC01036;LOC105371656
chr17_GL000258v2_alt	861294	861392	chr17_GL000258v2_alt:861294-861392	AT	28	38	46	58	74	74	MAPT
chr17	45926904	45927032	chr17:45926904-45927032	TA	28	38	46	58	74	74	MAPT	MAPT-AS1;MAPT
chr3	133495750	133495801	chr3:133495750-133495801	TG	10	14	22	22	28	33		BFSP2;BFSP2-AS1;CDV3;TF	CDV3
chr6	114696076	114696157	chr6:114696076-114696157	TA	11	22.5	28	28	40	51		LOC107986638;LOC105377959
chr3	4273065	4273135	chr3:4273065-4273135	TA	6	18	28	28	38	38	SUMF1		CRBN
chr6	62633652	62633698	chr6:62633652-62633698	AC	8	16	22	22	24	26			FKBP1C
chr17	54997525	54997615	chr17:54997525-54997615	TA	22	29	39	38	46	56	STXBP4	STXBP4	COX11;HLF;MMD;STXBP4
chr13	48654252	48654326	chr13:48654252-48654326	TG	16	20	26	26	32	40	CYSLTR2	LINC01077;LOC105370202	ITM2B;RB1
chr3	2647381	2647419	chr3:2647381-2647419	ATAA	6	6	7	7	8	12	CNTN4
chr20	12307926	12307984	chr20:12307926-12307984	GT	8	16	22	20	29	34
chr8	75702362	75702407	chr8:75702362-75702407	TTTA	8	8	8	10	10	14
chr8	93453104	93453173	chr8:93453104-93453173	GT	9	17.5	22	21	27	36	CIBAR1-DT	CIBAR1-DT
chr2	176513595	176513643	chr2:176513595-176513643	AC	8	14	24	24	30	38		LINC01117	HOXD11;HOXD4
chr3	113826340	113826394	chr3:113826340-113826394	AC	12	16	22	22	24	28	GRAMD1C	ATP6V1A;GRAMD1C
chr7	18168559	18168612	chr7:18168559-18168612	TG	12	20	25	24	27	27	HDAC9	HDAC9
chr9	99614506	99614614	chr9:99614506-99614614	TC	28	35.5	52	52	55	56	LOC101928438	LOC101928438;NR4A3;INVS
chr15	95501058	95501179	chr15:95501058-95501179	TA	50	52	53	61	61	61	LINC00924	LOC101927263	AC087477.1
chr10	65573149	65573200	chr10:65573149-65573200	TAA	9	11	14	17	17	18	LINC01515
chr10_KQ090020v1_alt	73742	73793	chr10_KQ090020v1_alt:73742-73793	TAA	9	11	14	17	17	18	LINC01515
chr17	11928092	11928150	chr17:11928092-11928150	TTTA	7	9.5	13	13	15	17	DNAH9
chr3	4948463	4948560	chr3:4948463-4948560	GT	34	39	46	45	49	55	BHLHE40-AS1	ITPR1;BHLHE40	ITPR1
chr7	91618782	91618876	chr7:91618782-91618876	AC	10	20	30	30	46	48		CDK14;FZD1
chr3	88787708	88787755	chr3:88787708-88787755	AC	15	18.5	23	22	26	32
chr11	70658209	70658320	chr11:70658209-70658320	AC	13	23	32	31	41	59	SHANK2	CTTN;SHANK2
chr18	75312524	75312562	chr18:75312524-75312562	AC	8	12	18	18	20	24		ZNF407;TSHZ1	RP11-94B19.4;SMIM21
chr13	71692011	71692062	chr13:71692011-71692062	AC	13	16	23	21	26	29	DACH1		DACH1
chr15	86548644	86548697	chr15:86548644-86548697	CA	10	17	23	21	27	32	AGBL1	AGBL1;NTRK3
chr8	13208717	13208775	chr8:13208717-13208775	AC	16	22	24	24	28	30	DLC1	DLC1;LOC107986916
chr1	207100055	207100119	chr1:207100055-207100119	TG	14	20	24	23	30	34		PFKFB2;C4BPB;CD55;LOC105372880
chr4	53987919	53987976	chr4:53987919-53987976	GT	8	20	25	21	29	32	RPL21P44	PDGFRA	CHIC2
chr13	104075793	104075834	chr13:104075793-104075834	CA	12	14	18	18	22	25
chr6	4539296	4539378	chr6:4539296-4539378	GT	16	18	25	36	42	42	LOC105374894	LOC107986560;LOC105374894;CDYL
chr7	69978860	69978931	chr7:69978860-69978931	AC	10	17	30	28	38	42	AUTS2	AUTS2
chr9	14160832	14160868	chr9:14160832-14160868	A	25	30	36	36	38	43	NFIB	LINC01235;NFIB
chr18	23807451	23807509	chr18:23807451-23807509	TG	14	20	26	26	30	34	LAMA3	ANKRD29;LAMA3	ANKRD29;LAMA3;RIOK3
chr7	34039594	34039643	chr7:34039594-34039643	AC	10	16	22	21	25	30	BMPER	BMPER
chr9	24171902	24171948	chr9:24171902-24171948	GT	10	16	20	20	24	27			ELAVL2;IZUMO3
chr8	120774629	120774672	chr8:120774629-120774672	GTTT	8	9	10	10	11	11	SNTB1	MRPL13;MTBP;SNTB1	SNTB1
chr9	97778014	97778065	chr9:97778014-97778065	CA	10	14.5	23	19	27	32	PTCSC2	KRT18P13;PTCSC2;TRMO
chr4	109919282	109919390	chr4:109919282-109919390	TC	10	30	43	36	52	64	EGF	GAR1;RRH;LRIT3;EGF
chr15	70579027	70579056	chr15:70579027-70579056	T	19	25	34	30	45	51	LINC02204	LOC107984781;UACA
chr9	89497978	89498122	chr9:89497978-89498122	GGC	8	11	45	13	48	48	SEMA4D	LOC105376136;SEMA4D
chr8	105330539	105330649	chr8:105330539-105330649	TA	10	17.5	41	28	56	88	ZFPM2	ZFPM2;ZFPM2-AS1
chr7	18728403	18728447	chr7:18728403-18728447	AC	10	10	14	12	20	24	HDAC9	HDAC9
chr5	91504682	91504727	chr5:91504682-91504727	CA	10	16	21	18	25	32
chr12	70192107	70192193	chr12:70192107-70192193	TA	26	42	42	42	44	46	LINC02821		CNOT2
chr1	196526016	196526057	chr1:196526016-196526057	TG	11	13	18	17	21	24	KCNT2	KCNT2;CFH
chr9	90036153	90036308	chr9:90036153-90036308	CA	60	77	77	77	78	78	MIR4290HG
chr13	39067045	39067089	chr13:39067045-39067089	TG	14	14	20	18	22	26		NHLRC3
chr15	86215196	86215265	chr15:86215196-86215265	TG	16	23	31	28	35	42	AGBL1		AGBL1;KLHL25
chr20	31912579	31912656	chr20:31912579-31912656	GT	18	23	34	32	37	41	TTLL9	TPX2;TM9SF4	TM9SF4
chr3	132740579	132740748	chr3:132740579-132740748	AT	79	84	84	84	86	86	NPHP3-AS1
chr7	114102674	114102733	chr7:114102674-114102733	AC	16	23	29	25	31	40	FOXP2		FOXP2
chr3	38940013	38940086	chr3:38940013-38940086	TA	28	31	34	31	36	37	SCN11A	SCN11A
chr8	79483185	79483221	chr8:79483185-79483221	AC	8	12	16	16	18	22
chr5	123796672	123796702	chr5:123796672-123796702	AAAT	6	7	7	7	8	8
chr6	9508885	9509116	chr6:9508885-9509116	AT	74	82.5	106	115	137	144		LOC105374914
chr12	25740473	25740502	chr12:25740473-25740502	TTTG	6	6	6	6	8	8		LMNTD1;RASSF8	RASSF8
chr3	122908278	122908322	chr3:122908278-122908322	AAAT	8	8	8	8	11	16	SEMA5B	SLC49A4;LINC02035;SEMA5B;ADCY5
chr14	33797748	33797898	chr14:33797748-33797898	AT	50	70	74	74	76	76	NPAS3	NPAS3	NPAS3;SNX6
chr16	7596572	7596598	chr16:7596572-7596598	AT	12	12	12	12	14	14	RBFOX1	RBFOX1
chr8	22235158	22235185	chr8:22235158-22235185	T	17	19	23	22	28	29		BMP1;PHYHIP;POLR3D;SLC39A14;C8orf58
chr6	143427097	143427135	chr6:143427097-143427135	AC	8	14	18	18	22	32	ADAT2
chr7	131160473	131160534	chr7:131160473-131160534	TTA	10	11	17	15	21	24	MKLN1	LINC-PINT;MKLN1;MKLN1-AS;PODXL	PODXL
chr11	128285881	128285919	chr11:128285881-128285919	AC	12	12	14	12	20	20		LINC02725	ETS1
chr12	93134411	93134479	chr12:93134411-93134479	GT	21	27	30	26	34	38	LOC643339	EEA1;LOC105369908;LOC643339;LINC02412;NUDT4;UBE2N;LOC112267866	NUDT4;UBE2N
chr12	67463637	67463684	chr12:67463637-67463684	GA	11	19	22	20	24	27	LOC105369812	LOC105369812;DYRK2;LOC107984526;LINC01479	DYRK2
chr10	104979538	104979583	chr10:104979538-104979583	TG	12	15	18	15	23	25	SORCS3	SORCS3
chr12	82332939	82332998	chr12:82332939-82332998	AT	18	20	22	21	37	37		PPFIA2;METTL25
chr4	17528752	17528796	chr4:17528752-17528796	AC	8	14	20	20	22	26		QDPR;FAM184B	TAPT1
chr4	88505906	88505946	chr4:88505906-88505946	TTG	8	10	12	12	14	15	HERC5	ABCG2;HERC3	ABCG2;HERC6
chr6	100385670	100385710	chr6:100385670-100385710	TG	8	12	14	12	22	28	SIM1	ASCC3	SIM1
chr4	33140972	33141024	chr4:33140972-33141024	AC	14	20	24	22	26	32
chr7	22680388	22680437	chr7:22680388-22680437	GT	13	18	21	21	25	29		IL6
chr2	63043921	63043971	chr2:63043921-63043971	T	17	25	45	30	53	66	EHBP1	EHBP1;WDPCP;MDH1
chr10	32845769	32845819	chr10:32845769-32845819	AC	10	15	22	22	26	30	CCDC7	CCDC7;LOC105376486;ITGB1-DT
chr9	28437523	28437605	chr9:28437523-28437605	AC	13	26	36	24	40	44	LINGO2		C9orf72
chr11	130812391	130812440	chr11:130812391-130812440	TG	12	15.5	22	21	25	32		ZBTB44-DT
chr14	77751806	77751863	chr14:77751806-77751863	AC	13	16	22	19	28	34	SNW1	SPTLC2;ALKBH1;SNW1;ADCK1
chr1	178482065	178482104	chr1:178482065-178482104	A	18	23.5	38	34	40	42	CLEC20A	RASAL2;LOC105371631
chr21	35768210	35768262	chr21:35768210-35768262	GA	11	18	24	22	26	28		LOC100506403
chr16	48835713	48835760	chr16:48835713-48835760	TAA	11	12	14	12	16	19		LOC105371240
chr20	17276446	17276480	chr20:17276446-17276480	AC	9	12	16	14	18	23	PCSK2	LOC105372544;PCSK2;LOC105372546
chr1	41845405	41845458	chr1:41845405-41845458	AC	13	16	23	21	25	30	HIVEP3	HIVEP3;FOXJ3
chr12	18338643	18338709	chr12:18338643-18338709	GT	17	23.5	28	26	32	36	PIK3C2G
chr9	114489453	114489537	chr9:114489453-114489537	CA	12	29.5	36	28	42	44	WHRN	WHRN;TEX48	C9orf91
chr12	107476813	107476861	chr12:107476813-107476861	GT	8	19.5	36	14	38	38	BTBD11	BTBD11
chr1	187036272	187036335	chr1:187036272-187036335	TG	17	22	27	23	32	32		LINC01036
chr2	229309834	229309910	chr2:229309834-229309910	TG	13	21.5	30	30	32	38		PID1;DNER
chr7	91620758	91620808	chr7:91620758-91620808	CT	8	16	23	16	26	28		CDK14;FZD1	FZD1
chr3	90123130	90123177	chr3:90123130-90123177	AC	10	16	21	17	24	27
chr5	130091112	130091163	chr5:130091112-130091163	AC	13	17	23	14	28	35	CHSY3	CHSY3;LOC107986449
chr10	8855861	8856090	chr10:8855861-8856090	AT	78	96	114	103	115	115		ITIH2;GATA3
chr17	51978367	51978421	chr17:51978367-51978421	TG	15	22	27	26	28	30	CA10	CA10
chr5	31896324	31896380	chr5:31896324-31896380	GT	8	14	22	20	28	36	PDZD2	PDZD2
chr8	135713802	135713876	chr8:135713802-135713876	TG	12	21.5	26	18	36	46		KHDRBS3
chr1	42005317	42005462	chr1:42005317-42005462	AT	49	57.5	62	60	73	73	HIVEP3	HIVEP3;FOXJ3
chr8	74428228	74428271	chr8:74428228-74428271	AAC	7	8	9	8	13	15	GDAP1	GDAP1
chr10	82582658	82582699	chr10:82582658-82582699	TG	8	12	16	14	21	26	NRG3	NRG3
chr18	43391035	43391083	chr18:43391035-43391083	TA	28	30	30	30	32	32		SYT4	SYT4
chr9	10394059	10394255	chr9:10394059-10394255	TA	46	98	104	84	112	152	PTPRD	PTPRD
chr6	15548429	15548486	chr6:15548429-15548486	AC	12	20	24	16	28	33	DTNBP1	JARID2;DTNBP1;LOC102724520
chr14	75371919	75371976	chr14:75371919-75371976	AAT	10	11	13	11	18	22			FLVCR2;RPS6KL1
chr18	1985984	1986071	chr18:1985984-1986071	AGAT	10	12	16	14	18	24		LOC105371953;LOC105371958;LOC105371956	METTL4;NDC80
chr10	111052503	111052536	chr10:111052503-111052536	TG	12	14	16	16	17	18		LOC105378486
chr9	109782734	109782788	chr9:109782734-109782788	GT	12	15	24	20	26	34	PALM2AKAP2	PALM2AKAP2
chr9	8858797	8858862	chr9:8858797-8858862	AC	15	21	27	23	34	41	PTPRD	PTPRD
chr5	84137185	84137228	chr5:84137185-84137228	AC	10	15	18	18	21	25	EDIL3
chr3	69895804	69895859	chr3:69895804-69895859	GT	12	18	27	24	28	30	MITF	MITF
chr8	41374174	41374237	chr8:41374174-41374237	TAAA	8	12	13	9	15	17		GINS4
chr5	109202405	109202458	chr5:109202405-109202458	CA	16	23	27	27	30	33		LOC285638
chr2	188515683	188515734	chr2:188515683-188515734	AC	13	19	25	23	26	28	GULP1	GULP1
chr2	195532413	195532452	chr2:195532413-195532452	CA	10	13.5	20	19	24	27	LOC105376755	LOC105376755;SLC39A10
chr5	34790712	34790805	chr5:34790712-34790805	TA	16	39	45	20	47	47	RAI14	RAI14	RAI14;TTC23L
chr20	41012460	41012509	chr20:41012460-41012509	CA	14	19	25	23	26	30	LOC100128988	LOC100128988;TOP1;PLCG1-AS1;PLCG1	ZHX3
chr11	8190471	8190531	chr11:8190471-8190531	GT	12	15.5	22	11	30	36		RIC3;RIC3-DT;STK33
chr4	131369413	131369468	chr4:131369413-131369468	CA	24	27	27	22	28	29
chr10	8360948	8361025	chr10:8360948-8361025	AC	18	23	34	31	40	50		ITIH2;GATA3
chr18	33011768	33011808	chr18:33011768-33011808	A	17	24	29	23	40	57	CCDC178	LOC112268208;KLHL14;CCDC178
chr11	117618004	117618033	chr11:117618004-117618033	TC	10	13	13	13	15	15	DSCAML1	CEP164;DSCAML1;FXYD6-FXYD2
chr13	25274940	25275007	chr13:25274940-25275007	AC	13	19	24	22	38	47	MTMR6	ATP8A2	AMER2
chr15	51629249	51629299	chr15:51629249-51629299	TG	12	16	24	22	26	30	LOC105370816	DMXL2;LOC105370816;TMOD2;TMOD3	LYSMD2;TMOD2
chr14	47597815	47597884	chr14:47597815-47597884	AC	14	22	29	28	35	42	MDGA2	MDGA2;LINC00648	RPL10L
chr3	71543980	71544092	chr3:71543980-71544092	TA	18	30	50	52	56	68	FOXP1	FOXP1
chr13	84258916	84258955	chr13:84258916-84258955	GT	10	13	16	15	21	24	LINC00333	LINC00333
chr13	89402861	89402895	chr13:89402861-89402895	AT	12	16	16	14	18	20	LOC107984621
chr8	34367809	34367850	chr8:34367809-34367850	ATT	6	6	13	12	14	16
chr11	91775579	91775636	chr11:91775579-91775636	AT	16	20	26	29	29	30		FAT3
chr18	66696827	66696978	chr18:66696827-66696978	AGAT	12	18	31	32	37	42
chr4	55862886	55862910	chr4:55862886-55862910	GTTT	7	7	7	8	8	8	EXOC1	EXOC1;CEP135;CRACD	SRD5A3
chr15	76963069	76963108	chr15:76963069-76963108	TGAA	9	9	9	10	10	10		RCN2;PEAK1	HMG20A;PEAK1
chr5	14487500	14487616	chr5:14487500-14487616	GCG	36	37	37	39	39	40	TRIO	TRIO;OTULIN
chr1	34941968	34942108	chr1:34941968-34942108	ATAG	8	22	30	33	37	42		DLGAP3;ZMYM6
chr1	90021344	90021379	chr1:90021344-90021379	TG	12	17	17	18	18	18	ZNF326	LOC101927975;ZNF326
chr17	51531396	51531439	chr17:51531396-51531439	GT	10	12	14	16	20	26
chr1	162724739	162724798	chr1:162724739-162724798	GT	15	15	29	30	30	30	DDR2
chr19_KI270867v1_alt	68456	68504	chr19_KI270867v1_alt:68456-68504	TG	8	20	22	24	24	26
chr17	8408944	8408996	chr17:8408944-8408996	AC	16	18	18	20	24	28		RPL26;NDEL1;MYH10
chr3	187984553	187984619	chr3:187984553-187984619	TG	12	20	26	28	32	34		LINC01991;LOC107986166	BCL6;LPP
chr19	41613497	41613545	chr19:41613497-41613545	AC	8	20	22	24	24	26		LOC107985329
chr7	83387814	83388029	chr7:83387814-83388029	AT	64	78	82	90	104	128	SEMA3E	SEMA3E
chr14	47000320	47000471	chr14:47000320-47000471	TA	5	30	60	68	78	96	MDGA2		RPL10L
chr21	27523266	27523529	chr21:27523266-27523529	TA	47	74	82	123	126	132		LOC112268280;LOC112268279	ADAMTS1
chr3	119087374	119087423	chr3:119087374-119087423	AC	10	15	21	23	24	28	IGSF11	IGSF11
chr12	44528221	44528247	chr12:44528221-44528247	T	17	23	26	27	27	32	NELL2	TMEM117;NELL2
chr1	23059247	23059285	chr1:23059247-23059285	AT	18	18	18	20	20	20	KDM1A	KDM1A;LUZP1	C1orf234;KDM1A;LACTBL1;LUZP1
chr6	108197291	108197325	chr6:108197291-108197325	TG	10	10	14	16	18	22		OSTM1;OSTM1-AS1;AFG1L
chr4	18070094	18070127	chr4:18070094-18070127	CA	12	18	26	27	28	28		LCORL;LOC105374510	MED28
chr1	167850663	167850708	chr1:167850663-167850708	GT	13	16	20	21	26	32	ADCY10	ADCY10;MPC2;DCAF6;GPR161
chr4	172156524	172156590	chr4:172156524-172156590	AT	15	22	25	30	34	76	GALNTL6
chr5	45674133	45674175	chr5:45674133-45674175	AT	12	16	20	22	22	22	HCN1	HCN1
chr1	113339207	113339260	chr1:113339207-113339260	GT	11	15	19	20	26	31		LRIG2-DT;MAGI3
chr19	23828116	23828135	chr19:23828116-23828135	A	17	20	20	21	24	25	RPSAP58
chr18	78142560	78142657	chr18:78142560-78142657	ATATT	14	14	16	19	20	20			SALL3
chr17	16056848	16056920	chr17:16056848-16056920	AT	10	28	32	36	36	38	NCOR1	TTC19;NCOR1
chr11	38661745	38661813	chr11:38661745-38661813	AT	34	34	34	38	38	38	LOC105376635
chr21	40498561	40498819	chr21:40498561-40498819	AT	12	56	78	82	90	134	DSCAM	DSCAM
chr4	177251751	177251839	chr4:177251751-177251839	TA	18	32	32	44	44	44	LOC105377557	LOC105377557;LOC105377558;NEIL3;AGA-DT
chr7	107003637	107003769	chr7:107003637-107003769	AT	12	28	55	64	66	136		LINC02577;PRKAR2B;HBP1	PRKAR2B
chr1	51408600	51408627	chr1:51408600-51408627	GTT	8	9	12	14	14	14	EPS15	TTC39A;EPS15;EPS15-AS1
chr18	75394080	75394133	chr18:75394080-75394133	TC	9	16	21	23	25	28		ZNF407;TSHZ1	RP11-94B19.4
chr2	157895944	157896005	chr2:157895944-157896005	TA	20	29	29	31	31	31	LOC105373714	ACVR1C;ACVR1;UPP2
chr2	207068037	207068089	chr2:207068037-207068089	CT	10	10	14	14	22	28		CPO;MIR2355;KLF7;LOC105373851
chr1	212535410	212535488	chr1:212535410-212535488	AG	9	29	34	34	42	52		LINC02771;LINC02773;LOC100129948
chr6	75485969	75486020	chr6:75485969-75486020	AC	14	18.5	25	22	26	31	FILIP1	COX7A2;FILIP1;SENP6
chr13	43643574	43643717	chr13:43643574-43643717	TA	13	55	64	71	72	73	ENOX1	LINC00400;ENOX1;LOC105370181
chr7	113207989	113208019	chr7:113207989-113208019	A	17	23	26	28	31	45		HRAT17
chr10	123251218	123251285	chr10:123251218-123251285	AT	15	22	26	34	35	50
chr2	241864202	241866165	chr2:241864202-241866165	GT	29	288	591	974	983	996		ING5;D2HGDH;LOC105373978;LINC01237
chr2_KI270776v1_alt	76300	78263	chr2_KI270776v1_alt:76300-78263	GT	29	288	591	974	983	996
chr14	103357051	103357180	chr14:103357051-103357180	TC	26	49	64	61	70	74		EIF5;MARK3	EIF5
chr1	20975371	20975400	chr1:20975371-20975400	A	20	24	29	29	30	31	EIF4G3	SH2D5;EIF4G3;ECE1
chr5	139160144	139160187	chr5:139160144-139160187	CA	12	13.5	18	17	22	25	SIL1	CTNNA1-AS1;CTNNA1;SIL1;SNHG4;MATR3	CTNNA1;ETF1;MATR3;PAIP2
chr12	39797728	39797781	chr12:39797728-39797781	AC	12	22	26	26	30	33	C12orf40		SLC2A13
chr2	59284754	59284801	chr2:59284754-59284801	GT	12	14	18	17	23	30	LOC105374754	LOC105374754
chr10	30089514	30089551	chr10:30089514-30089551	GT	10	12	19	17	20	27	JCAD	LOC107984218;JCAD;LOC101929256
chr12	114818854	114818883	chr12:114818854-114818883	T	17	21	27	27	30	34	LOC107984437	LOC107984437;LOC105370003;LOC105370002	TBX3
chr4	20629144	20629198	chr4:20629144-20629198	AC	8	20	22	14	26	30		SLIT2;PACRGL
chr11	36908404	36908461	chr11:36908404-36908461	AC	16	21	28	22	32	35
chr1	218441390	218441434	chr1:218441390-218441434	ATG	13	13	13	15	15	15	TGFB2	TGFB2;ZC3H11B	TGFB2
chr3	18180212	18180240	chr3:18180212-18180240	AAC	8	9	9	10	10	10	LOC339862	LOC339862
chr5	15303410	15303493	chr5:15303410-15303493	GT	22	36	40	32	42	43
chr7	14451534	14451575	chr7:14451534-14451575	TC	9	15	19	18	22	28	DGKB	LOC105375161;DGKB	ETV1
chr1	37431531	37431586	chr1:37431531-37431586	CA	17	18	18	18	28	28		LOC107984941;LOC107984942
chr17	9523377	9523418	chr17:9523377-9523418	TA	32	35	38	37	39	40	STX8	PIK3R5;STX8;CFAP52	NTN1;PIK3R5;SPDYE4
chr10	117753431	117753485	chr10:117753431-117753485	GT	10	12	25	22	32	36	LINC02674	EMX2OS
chr4	43270486	43270530	chr4:43270486-43270530	TG	8	16	20	12	22	24	LOC105374432	LOC105374432;LOC105374434;LINC02383;KCTD8
chr5	61927975	61928008	chr5:61927975-61928008	T	23	25	32	30	33	38	LOC105378998	LOC105378998	SMIM15
chr2	63782741	63782799	chr2:63782741-63782799	TG	15	18	28	24	30	38		UGP2;VPS54	OTX1;UGP2
chr12	21683635	21683662	chr12:21683635-21683662	T	18	21	26	21	29	57	LOC105369689	SPX;LOC105369689	CMAS
chr15	81878199	81878340	chr15:81878199-81878340	CT	12	31	59	47	73	86	LOC102724001	TMC3-AS1;LOC102724001;LOC105370922;ADAMTS7P1
chr19_KI270938v1_alt	600122	600175	chr19_KI270938v1_alt:600122-600175	TG	15	18	23	20	24	32	LILRB1
chr1	177853889	177853941	chr1:177853889-177853941	TG	12	20	24	22	26	34		SEC16B;CRYZL2P-SEC16B	BRINP2
chr7	88411036	88411079	chr7:88411036-88411079	TG	10	17.5	20	19	21	24
chr19_GL949752v1_alt	522427	522480	chr19_GL949752v1_alt:522427-522480	TG	15	18	23	20	24	32	LILRB1
chr19	54617554	54617601	chr19:54617554-54617601	TG	15	18	23	20	24	32	LILRB1	LENG8;NLRP7
chr19_GL949746v1_alt	523940	523987	chr19_GL949746v1_alt:523940-523987	TG	15	18	23	20	24	32	LILRB1
chr10_KQ090021v1_fix	172378	172437	chr10_KQ090021v1_fix:172378-172437	TA	22	26	28	13	30	32	PTEN
chr10	87956589	87956648	chr10:87956589-87956648	TA	22	26	28	13	30	32	PTEN	PTEN;LOC105378415	KLLN;PTEN
chr18	75674345	75674384	chr18:75674345-75674384	AC	8	12.5	17	15	18	20		LINC01898	SMIM21
chr3	194645496	194645622	chr3:194645496-194645622	AC	10	18	24	22	50	140	LSG1	ATP13A3;TMEM44;LSG1	XXYLT1
chr8	124797051	124797111	chr8:124797051-124797111	CA	12	21	28	26	30	36		NDUFB9;TATDN1;LOC105375743;SQLE
chr16	25756112	25756177	chr16:25756112-25756177	AC	12	20	29	27	33	34	HS3ST4	HS3ST4
chr4	117416373	117416432	chr4:117416373-117416432	AC	13	21	24	23	29	42	RPSAP35		NDST3
chr11	101405500	101405868	chr11:101405500-101405868	AT	59	194	198	198	200	234		LOC105369458
chr11	68084263	68084464	chr11:68084263-68084464	TA	11	22	68	54	100	102	CHKA		NDUFS8;PPP6R3;SUV420H1
chr3	179527778	179527827	chr3:179527778-179527827	GT	10	17	20	18	23	31	LOC107986157	GNB4;ACTL6A
chr16	58929033	58929088	chr16:58929033-58929088	TG	16	21	22	18	27	31			RP11-105C20.2
chr3	151049048	151049093	chr3:151049048-151049093	GT	16	18	22	21	25	30	CLRN1-AS1	MINDY4B;CLRN1-AS1;MED12L
chr3	131580480	131580522	chr3:131580480-131580522	AC	14	17.5	21	18	22	22	CPNE4	LOC105374114;CPNE4
chr7	127872620	127872669	chr7:127872620-127872669	AC	8	11	22	19	24	27	SND1	SND1;LOC105375492
chr11	105695446	105695514	chr11:105695446-105695514	GT	16	21.5	32	24	34	36	GRIA4	GRIA4	GRIA4
chr2	200197416	200197478	chr2:200197416-200197478	TG	10	16	28	26	32	42		LOC105373833;SPATS2L;SGO2	SPATS2L
chr9	136012653	136012682	chr9:136012653-136012682	T	21	22	27	27	29	32	NACC2		C9orf69;NACC2
chr12	29474061	29474105	chr12:29474061-29474105	AC	8	15	19	18	24	30	OVCH1-AS1	ERGIC2;OVCH1-AS1;LOC105369714;TMTC1	ERGIC2
chr7	141025395	141025450	chr7:141025395-141025450	GT	12	16.5	25	22	29	34		LOC107986718;BRAF;TMEM178B
chr17	73904958	73905023	chr17:73904958-73905023	AAAT	7	10	10	10	14	16		SDK2;LOC105371888
chr6	28123652	28123689	chr6:28123652-28123689	CA	12	16	18	18	19	21	ZSCAN16-AS1	ZNF165;LOC105374998
chr3	70274057	70274091	chr3:70274057-70274091	GT	13	14	20	16	30	34	MDFIC2	SAMMSON
chr12	109255096	109255172	chr12:109255096-109255172	AC	12	31	37	13	38	40	ACACB	UNG;ACACB;MYO1H	FOXN4
chr1	151836722	151836815	chr1:151836722-151836815	GT	9	30	40	39	46	50	C2CD4D	MRPL9;C2CD4D;C2CD4D-AS1;THEM5;THEM4
chr8	127446275	127446318	chr8:127446275-127446318	AC	13	14	15	14	22	30	CASC8	LOC105375751;CASC8;MYC
chr14	89622926	89622978	chr14:89622926-89622978	CA	12	16	24	18	28	32	LOC105370617	FOXN3;TDP1
chr9	98989024	98989065	chr9:98989024-98989065	AC	9	12	19	17	22	27	COL15A1	GALNT12;LOC102724684;COL15A1	COL15A1
chr9	10400677	10400731	chr9:10400677-10400731	TAA	13	13	14	13	18	18	PTPRD	PTPRD
chr21	45810219	45810260	chr21:45810219-45810260	TG	12	16	22	21	23	31	PCBP3	SLC19A1;PCBP3;PCBP3-AS1
chr10	26237999	26238048	chr10:26237999-26238048	CA	11	18	21	18	24	27	GAD2	MYO3A	GAD2
chr3	117368129	117368186	chr3:117368129-117368186	AC	10	17.5	27	13	29	35		LOC105374056	LSAMP
chr6	148130170	148130215	chr6:148130170-148130215	GT	11	16.5	22	18	23	29		SAMD5	SAMD5
chr5	144089134	144089192	chr5:144089134-144089192	AC	12	20	26	26	30	38		KCTD16
chr2	52229846	52229897	chr2:52229846-52229897	CA	13	17	22	20	24	27	LOC730100
chr5	27035676	27035739	chr5:27035676-27035739	GT	12	20	29	27	32	34	CDH9		CDH9
chr18	6841115	6841223	chr18:6841115-6841223	TC	10	20	46	38	56	187	ARHGAP28	LINC01387;ARHGAP28
chr2	190814648	190814686	chr2:190814648-190814686	AC	14	14	18	18	22	26		GLS;STAT1
chr7	113255452	113255508	chr7:113255452-113255508	AC	12	18	24	22	24	30		HRAT17	GPR85
chr4	104491401	104491487	chr4:104491401-104491487	GCC	10	12.5	28	10	29	30	CXXC4	CXXC4-AS1	PPA2;TET2
chr14	63282269	63282324	chr14:63282269-63282324	CA	11	18	26	21	28	35	RHOJ	LOC105370531;RHOJ
chr4	152645935	152645988	chr4:152645935-152645988	AC	16	16	24	21	26	31	TMEM154	FBXW7;TMEM154;ARFIP1
chr3	32028928	32028989	chr3:32028928-32028989	AC	10	18.5	28	18	31	38	RPL21P40	ZNF860;GPD1L	GPD1L
chr19	8028054	8028085	chr19:8028054-8028085	T	21	25.5	32	29	38	45		LOC105372266
chr2	200037343	200037420	chr2:200037343-200037420	GT	16	20	25	22	33	38		SPATS2L	SPATS2L
chr7	92688582	92688633	chr7:92688582-92688633	CA	8	17.5	22	17	26	30	CDK6	FAM133B;LOC105375397;CDK6	FAM133B
chr2	187503463	187503501	chr2:187503463-187503501	AC	8	12	18	14	20	24	CALCRL-AS1	CALCRL-AS1;TFPI
chr1	113698621	113698667	chr1:113698621-113698667	AC	9	13	18	18	22	28	PHTF1	MAGI3	LRIG2
chr2	103505858	103505889	chr2:103505858-103505889	AC	12	14	15	12	16	17
chr16	54286211	54286243	chr16:54286211-54286243	GCG	7	7	9	9	14	14	IRX3
chr7	150225005	150225046	chr7:150225005-150225046	GT	8	14	20	16	21	24	ACTR3C
chr2	217633055	217633114	chr2:217633055-217633114	GT	10	20	30	28	35	40	DIRC3	DIRC3	IGFBP2;RPL37A
chr12	28773214	28773270	chr12:28773214-28773270	TG	12	16	28	28	28	30	LOC105369711	LOC729291;LOC105369711
chr13	20439515	20439543	chr13:20439515-20439543	A	18	23	27	24	28	30	CRYL1	LOC107984553;CRYL1	GJB6
chr5	129904499	129904580	chr5:129904499-129904580	GCC	13	24	26	12	27	28	LOC112267944	CHSY3;LOC107986449
chr6	33766987	33767032	chr6:33766987-33767032	CA	15	18	21	11	24	31		UQCC2;LEMD2;LOC105375024;MLN	MLN
chr8	79846200	79846262	chr8:79846200-79846262	AC	12	20	28	24	30	38	LOC101927040	LOC105375916;STMN2;LINC01607;LOC101927040;MRPS28;TPD52;LOC105375919	MRPS28
chr9	115820068	115820122	chr9:115820068-115820122	TG	12	18	26	26	28	36	LOC105376234	LOC105376234;PAPPA	PAPPA
chr9	106864040	106864116	chr9:106864040-106864116	CT	10	14	26	22	36	54	ZNF462	LINC01505;LOC105376204;ZNF462;LOC340512
chr12	16440247	16440277	chr12:16440247-16440277	AC	12	12	14	14	16	20	LOC107984494	MGST1
chr10	54655413	54655472	chr10:54655413-54655472	GT	9	17	26	14	29	34	PCDH15	NEFMP1;PCDH15;LOC105378311
chr2	196922562	196922616	chr2:196922562-196922616	AC	12	18	24	20	28	30	PGAP1	PGAP1;ANKRD44	ANKRD44;HSPE1;HSPE1-MOB4
chr10	126295897	126295958	chr10:126295897-126295958	AC	12	19	31	31	32	44	ADAM12	DHX32;BCCIP;C10orf90
chr2	19304101	19304147	chr2:19304101-19304147	AC	14	18	24	24	24	26		LOC105373456
chr2	141644730	141644800	chr2:141644730-141644800	CA	13	26	37	32	38	44	LRP1B	LOC107985779;LRP1B
chr6	54355715	54355746	chr6:54355715-54355746	GT	11	13	15	12	16	21	TINAG	HCRTR2
chr7	56061651	56061694	chr7:56061651-56061694	T	17	33	38	36	44	48	CCT6A	NIPSNAP2;LOC105375288
chr16	63242566	63242624	chr16:63242566-63242624	CA	14	20	28	26	28	32	LOC105371308
chr14	103372130	103372335	chr14:103372130-103372335	CA	10	23	27	10	120	130	RPSAP5	EIF5;MARK3	EIF5
chr2	101891988	101892039	chr2:101891988-101892039	A	27	38	49	48	51	54	MAP4K4	MAP4K4;IL1R2
chr9	12494384	12494428	chr9:12494384-12494428	T	19	27	41	21	46	48
chr17	47734555	47734632	chr17:47734555-47734632	GT	13	19	32	24	38	45	TBX21	KPNB1;OSBPL7;MRPL10
chr2	132967163	132967222	chr2:132967163-132967222	AC	11	20	26	15	30	32	NCKAP5	GPR39;LYPD1;LOC105373623;NCKAP5
chr17	50623264	50623294	chr17:50623264-50623294	T	17	23	27	20	31	35	CACNA1G	SPATA20;CACNA1G-AS1;ABCC3;LUC7L3	EPN3;MYCBPAP
chr5	143899413	143899452	chr5:143899413-143899452	GT	10	17	19	18	20	29
chr14	99519100	99519131	chr14:99519100-99519131	T	18	21.5	29	19	30	34	CCDC85C	SETD3;CCNK;CCDC85C;HHIPL1;CYP46A1
chr1	193566907	193566960	chr1:193566907-193566960	GT	10	14	23	20	27	31
chr12	115395382	115395438	chr12:115395382-115395438	CA	12	20	28	24	28	34	LOC105370003	LOC107984437;LOC105370003;LOC105370002
chr7	19424321	19424365	chr7:19424321-19424365	TG	13	16	23	14	26	36		LOC107986773
chr2	12471480	12471508	chr2:12471480-12471508	TG	8	12	14	14	16	22	MIR3681HG	MIR3681HG;TRIB2
chr9	23476863	23476922	chr9:23476863-23476922	TCCA	7	8	13	10	15	17		LOC101929563
chr4	153717509	153717555	chr4:153717509-153717555	AC	10	18	24	22	24	26	RNF175	TMEM131L;LOC100419170;WDR45P1;LOC101927947
chr1	68461575	68461614	chr1:68461575-68461614	GTT	10	12	12	12	13	13		LRRC7
chr3	65921910	65921961	chr3:65921910-65921961	CA	18	20	25	20	26	33	MAGI1	MAGI1;LOC107986018;SLC25A26
chr12	69216087	69216137	chr12:69216087-69216137	GT	10	19	22	21	24	32		CPSF6;YEATS4	LYZ
chr2	206526142	206526197	chr2:206526142-206526197	AC	13	20	24	17	27	32	ADAM23	ZDBF2;ADAM23
chr11	117721604	117721811	chr11:117721604-117721811	TA	72	99	106	104	106	108	DSCAML1	CEP164;DSCAML1;FXYD6-FXYD2
chr16	13809040	13809107	chr16:13809040-13809107	GT	13	25	32	28	34	42		ERCC4
chr18	33179079	33179171	chr18:33179079-33179171	AT	13	20.5	40	37	46	102	CCDC178	LOC112268208;KLHL14;CCDC178
chr6	145094915	145094991	chr6:145094915-145094991	GT	14	26	37	30	40	46
chr19	28584448	28584538	chr19:28584448-28584538	AC	24	32	42	36	44	50	LOC100420587
chr18	54873686	54873736	chr18:54873686-54873736	TG	12	14	22	16	24	30	RAB27B	RAB27B;CCDC68
chr5	32564490	32564572	chr5:32564490-32564572	CA	14	24	33	28	38	48	SUB1	ZFR
chr11	81930956	81930998	chr11:81930956-81930998	TG	14	18	18	18	22	28	MIR4300HG	MIR4300HG
chr11	22418465	22418527	chr11:22418465-22418527	CA	10	18	22	20	24	34		GAS2;CCDC179
chr14	73054013	73054199	chr14:73054013-73054199	TA	50	71	82	26	92	100	RBM25-AS1	LOC107984711;DCAF4;ZFYVE1;RBM25;PSEN1	ABCD4;VRTN
chr12	118587511	118587545	chr12:118587511-118587545	TC	16	16	16	18	18	18		SUDS3;LOC105370018
chr3	148080203	148080278	chr3:148080203-148080278	AT	36	36	36	38	38	39	LINC02032		ZIC1;ZIC4
chr14	65173933	65174320	chr14:65173933-65174320	GT	80	184	188	191	194	195		FUT8	CTD-2014B16.3;FUT8
chr14	61518436	61518468	chr14:61518436-61518468	A	22	27	30	32	33	34	PRKCH	PRKCH;LINC01303;HIF1A;HIF1A-AS3;SNAPC1	HIF1A;PPM1A
chr19	50890588	50890651	chr19:50890588-50890651	TG	18	27	31	32	32	40	KLKP1	LOC105372439;C19orf48;LOC105372441;KLK3;KLK2;LOC105372442;LOC101928517
chr9	35677616	35677660	chr9:35677616-35677660	AAC	10	11	12	15	15	15	CA9	TESK1;CD72;CCDC107;ARHGEF39;TLN1
chr8	120265642	120265661	chr8:120265642-120265661	TG	10	10	12	14	14	19	COL14A1	LOC105375730;COL14A1;MRPL13;MTBP
chr2	185546259	185546438	chr2:185546259-185546438	TA	18	28	50	66	90	162	ELF2P4	FSIP2
chr14	60211820	60211871	chr14:60211820-60211871	GT	14	18	21	24	27	32	RPL17P2	PSMA3P1;PPM1A	PCNXL4;PPM1A
chr2	58771813	58771847	chr2:58771813-58771847	TTTG	7	8	8	9	9	9	LINC01122	LINC01122;LINC01793;LOC105374754
chr2	171152510	171152541	chr2:171152510-171152541	GTT	8	9	9	10	11	11	TLK1	GORASP2;TLK1;DCAF17
chr6	65261248	65261358	chr6:65261248-65261358	AT	28	54	54	56	56	56	EYS
chr1	110334849	110334875	chr1:110334849-110334875	AAAT	6	6	6	7	7	10	RBM15-AS1
chr7	20628611	20628649	chr7:20628611-20628649	TG	15	18	18	20	20	22	ABCB5	ABCB5	MACC1;TWISTNB
chr2	103926524	103926603	chr2:103926524-103926603	AT	37	37	38	40	40	41	LINC01965	LINC01965
chr3	155479549	155479618	chr3:155479549-155479618	CCA	19	22	22	23	23	23	PLCH1	PLCH1	AC104472.1;PLCH1
chr18	28799436	28799511	chr18:28799436-28799511	AT	8	12	26	38	60	96
chr2	143346155	143346287	chr2:143346155-143346287	CA	14	28	30	54	64	76	ARHGAP15
chr11	3173816	3174833	chr11:3173816-3174833	CAT	68	240	321	333	339	340		OSBPL5
chr3	96422829	96423135	chr3:96422829-96423135	TA	114	132	135	152	154	154		HNRNPKP4
chr6	47226053	47226081	chr6:47226053-47226081	AAC	8	8	8	9	10	10		TNFRSF21
chr11	79431041	79431098	chr11:79431041-79431098	AATA	12	12	12	14	14	14	TENM4	TENM4
chr7	144959943	144960014	chr7:144959943-144960014	GT	15	24	33	36	36	36		LOC105375551
chr6	76414856	76414895	chr6:76414856-76414895	AAC	6	7	11	13	13	13		LINC02540
chr14	26959112	26959153	chr14:26959112-26959153	AAAT	10	14	14	16	16	16	LOC105370419
chr7	149852338	149852373	chr7:149852338-149852373	TG	8	12	14	16	20	23	ZNF862	SSPOP;ATP6V0E2-AS1;ATP6V0E2;ACTR3C	RARRES2
chr13	101736182	101736243	chr13:101736182-101736243	AT	28	28	30	31	31	32	FGF14	ITGBL1;LOC107984616;FGF14
chr6	42202529	42202587	chr6:42202529-42202587	AAAT	8	12	13	15	15	15		TAF8;LOC118142757;TRERF1;UBR2	PGC;PRICKLE4;PRPH2
chr1	90389219	90389267	chr1:90389219-90389267	AC	12	14	14	18	22	28	LOC105378850	LOC105378849;LINC02787
chr22	20960112	20960128	chr22:20960112-20960128	GT	8	15.5	19	20	20	21	LINC01637	SNAP29;TUBA3FP;THAP7-AS1;P2RX6;BCRP2
chr2	202108009	202108037	chr2:202108009-202108037	AAC	7	9	9	10	10	10	KIAA2012	CDK15;KIAA2012;DAZAP2P1;SUMO1
chr2	40810915	40811053	chr2:40810915-40811053	TA	24	38	42	70	70	70	LOC105374497	SLC8A1-AS1;SLC8A1
chr6	69297341	69297411	chr6:69297341-69297411	TC	10	12.5	22	32	38	44	ADGRB3	ADGRB3
chr13	107399439	107399468	chr13:107399439-107399468	CA	10	14	14	15	17	18	NALF1	NALF1
chr20	14682388	14682454	chr20:14682388-14682454	AT	60	60	64	68	68	68	MACROD2	MACROD2	FLRT3
chr16	27311562	27311611	chr16:27311562-27311611	GTGTGA	6	6	6	8	8	8	IL4R	NSMCE1;GTF3C1
chr3	144518168	144518231	chr3:144518168-144518231	GT	14	17	30	32	32	32
chr13	83600243	83600316	chr13:83600243-83600316	AAT	16	16	20	25	25	25
chr7	91973030	91973066	chr7:91973030-91973066	TG	14	14	14	18	18	18	AKAP9	MTERF1;AKAP9
chr11	83668614	83668837	chr11:83668614-83668837	TA	42	57	78	92	128	140	DLG2	DLG2
chr6	22288860	22288971	chr6:22288860-22288971	GT	19	23	33	48	56	57	PRL		SOX4
chr12	27176863	27176897	chr12:27176863-27176897	CA	17	17	17	18	18	20		TM7SF3;STK38L;ARNTL2
chr18	40164520	40164590	chr18:40164520-40164590	AGAT	11	14	14	18	18	18		LINC01901
chr6	92971851	92971913	chr6:92971851-92971913	AT	28	30	30	32	32	50
chr11	33195362	33195392	chr11:33195362-33195392	T	19	23	24	25	31	38		CSTF3;HIPK3
chr6	165938728	165938787	chr6:165938728-165938787	AC	13	16.5	28	30	30	31	PDE10A	PDE10A;LINC00473;LOC105378117
chr7	51867993	51868031	chr7:51867993-51868031	AC	12	16	18	20	20	24
chr20	12680476	12680540	chr20:12680476-12680540	CTA	13	20	20	22	22	22			BTBD3;SPTLC3
chr4	164303721	164303798	chr4:164303721-164303798	CA	20	22	24	39	40	40	MARCHF1	MARCHF1
chr6	52623596	52623651	chr6:52623596-52623651	CA	9	16	22	23	28	33		PAQR8;TRAM2-AS1;TMEM14A
chr2	62038291	62038336	chr2:62038291-62038336	CAA	10	12	12	14	16	16	COMMD1	COMMD1
chr17	7174610	7176778	chr17:7174610-7176778	CA	30	503	1018	1039	1086	1111	ASGR1	DLG4;ACADVL;DVL2
chr8_KI270810v1_alt	292608	292660	chr8_KI270810v1_alt:292608-292660	TAA	15	15	15	18	18	18
chr9	10082813	10082864	chr9:10082813-10082864	AC	10	19	24	25	27	31	PTPRD
chr8	137420077	137420223	chr8:137420077-137420223	TA	16	56	58	72	74	90
chr10	99235987	99236033	chr10:99235987-99236033	T	25	35	39	43	47	49		HPSE2;CNNM1
chr1	49795627	49795666	chr1:49795627-49795666	GT	13	16	18	20	20	20	AGBL4	AGBL4
chr8	130483638	130483697	chr8:130483638-130483697	CA	16	22.5	28	30	32	35		ASAP1;LOC105375758	ASAP1
chr8	128843933	128843985	chr8:128843933-128843985	TAA	15	15	15	18	18	18
chr10	72492763	72492827	chr10:72492763-72492827	AAAAT	5	10	10	12	14	19	MICU1	MICU1;MCU	MCU
chr9	112763361	112763388	chr9:112763361-112763388	T	17	18	24	26	29	32	SNX30	INIP;LOC107987117;SNX30
chr1	221034888	221034954	chr1:221034888-221034954	GT	14	18	30	32	34	36		HLX;HLX-AS1;LOC105372932
chr18	29067299	29067333	chr18:29067299-29067333	AC	10	14	18	20	22	24
chr17	61322782	61322880	chr17:61322782-61322880	GA	12	14	24	32	48	84	BCAS3	RN7SL448P;BCAS3
chr6	102668885	102668927	chr6:102668885-102668927	TG	14	14	18	20	20	22
chr10	89810708	89810789	chr10:89810708-89810789	TATC	8	14	18	20	20	24		KIF20B;HTR7	RPP30
chr5	95490398	95490504	chr5:95490398-95490504	AT	12	41	44	52	53	66	TTC37	MCTP1;TTC37;ARSK
chr1	242564245	242564302	chr1:242564245-242564302	AATA	12	12	12	14	14	14		PLD5
chr10	21803590	21803645	chr10:21803590-21803645	TG	13	16	22	24	28	33	DNAJC1
chr1	205069000	205069045	chr1:205069000-205069045	GTTT	6	6	6	8	10	10	CNTN2	NFASC;CNTN2	TMCC2
chr10	104108058	104108097	chr10:104108058-104108097	AC	11	11	14	17	22	25		STN1;COL17A1;CFAP43
chr9	124654876	124654913	chr9:124654876-124654913	AC	8	14	20	17	22	26	NR6A1	NR6A1;OLFML2A	GAPVD1;NR5A1;NR6A1;WDR38
chr20	55977918	55977981	chr20:55977918-55977981	TC	8	17	28	28	34	50
chr5	117672353	117672398	chr5:117672353-117672398	TG	10	14.5	17	17	23	27		LINC00992;LINC02215
chr2	191723163	191723212	chr2:191723163-191723212	GT	10	18	22	19	25	30		LOC107985833;NABP1-OT1;LOC105373811;LOC105373812;LOC729254
chr3	8187448	8187560	chr3:8187448-8187560	CA	18	45	60	54	61	66		LMCD1-AS1
chr3	139925423	139925509	chr3:139925423-139925509	TA	42	43	44	44	45	45		CLSTN2;LOC102724068
chr3	153350142	153350197	chr3:153350142-153350197	CT	10	22	28	24	30	37	LOC105374166	RAP2B	RAP2B
chr5	141368322	141368413	chr5:141368322-141368413	AC	27	38	40	46	46	46	PCDHGA1	PCDHAC1;PCDHA@;PCDHA1;PCDHA2;PCDHA3;PCDHA4;PCDHA5;PCDHA6;PCDHA7;PCDHA8;PCDHA9;PCDHA10;PCDHA11;PCDHA12;PCDHA13;LOC101926905;PCDHB@;TAF7;PCDHGB6;PCDHGA1;PCDHG@;PCDHGA2;PCDHGA3;PCDHGB1;PCDHGA4;PCDHGB2;PCDHGA5;PCDHGB3;PCDHGA6;PCDHGA7;PCDHGB4;PCDHGA8;PCDHGB5;PCDHGA9;PCDHGA10;PCDHGB7;PCDHGA11;PCDHGA12;DIAPH1
chr2	218911769	218911812	chr2:218911769-218911812	TTTTG	6	8	8	9	9	9	LINC01494	WNT6;LINC01494;CDK5R2
chr19	4386477	4386498	chr19:4386477-4386498	T	32	37	40	42	43	45	SH3GL1	YJU2;MPND;CHAF1A;HDGFL2
chr7	154267309	154267992	chr7:154267309-154267992	AT	102	211	229	333	368	368	DPP6	DPP6;LOC105375582
chr17	15497589	15497628	chr17:15497589-15497628	A	21	26.5	31	37	39	41	TVP23C-CDRT4
chr17	77828432	77829343	chr17:77828432-77829343	TG	51	178	244	349	456	458	LOC105371908	LOC400622;LOC105371908;LOC105371909;TNRC6C	FLJ45079;TMC6;TMC8
chr7	17421775	17421800	chr7:17421775-17421800	T	24	25	25	26	26	26	LINC02888	LOC105375170;AHR;LINC02889	AHR
chr19	30371545	30371582	chr19:30371545-30371582	T	28	33	36	37	37	39	ZNF536	ZNF536
chr1	215203529	215203556	chr1:215203529-215203556	TA	12	13	13	14	14	14	KCNK2	CENPF
chr3	164499362	164499414	chr3:164499362-164499414	TG	12	20	24	24	26	30	LOC105374191
chr10	29729451	29729513	chr10:29729451-29729513	GT	14	22	26	25	28	36	SVIL	SVIL
chr1	211918048	211918090	chr1:211918048-211918090	CA	11	14	21	18	22	24		NEK2;NEK2-DT;LPGAT1-AS1;INTS7;DTL	NEK2
chr18	55587338	55587374	chr18:55587338-55587374	A	20	23	31	19	35	40	TCF4	TCF4;LOC105372126;LOC105372130	WDR7
chr16	54942706	54942765	chr16:54942706-54942765	CT	12	18	28	28	40	40
chr12	119479996	119480045	chr12:119479996-119480045	AC	14	17	22	15	25	29	CCDC60	CCDC60;LOC105370027
chr11	96166073	96166178	chr11:96166073-96166178	TC	22	41	43	48	54	57	MAML2	MAML2;CCDC82
chr14	44269409	44269440	chr14:44269409-44269440	TA	9	11	13	15	16	16
chr21	20744253	20744391	chr21:20744253-20744391	TA	24	63	68	68	70	70	LINC00320	LINC00320
chr5	125091353	125091381	chr5:125091353-125091381	A	18	22	26	26	29	30	LOC101927421	LOC101927421
chr13	41829531	41829584	chr13:41829531-41829584	AC	10	20	25	22	26	32	VWA8	VWA8;DGKH
chr2	54418254	54418292	chr2:54418254-54418292	TAA	9	10	11	11	12	14		ACYP2;C2orf73;SPTBN1
chr2	151431780	151431815	chr2:151431780-151431815	TGAA	6	7	7	8	10	13	RIF1	RBM43;RIF1;NEB
chr2	154970395	154970450	chr2:154970395-154970450	AT	11	18	24	24	28	37	LOC105373696	GALNT13;LOC107985952
chr20	13335325	13335371	chr20:13335325-13335371	CA	12	14	20	16	24	26	TASP1	ISM1;TASP1
chr2	167132512	167132549	chr2:167132512-167132549	AC	9	13	17	13	19	28	XIRP2	XIRP2-AS1;XIRP2
chr16	82197515	82197571	chr16:82197515-82197571	TAA	9	13	15	12	19	20		SDR42E1	HSD17B2
chr10	8661216	8661377	chr10:8661216-8661377	AT	68	84	85	66	86	86	LOC105376400	ITIH2;GATA3
chr7	39808982	39809044	chr7:39808982-39809044	AC	10	20	28	10	30	40			YAE1D1
chr12	64745205	64745234	chr12:64745205-64745234	T	17	18	23	20	28	32	GNS	LOC105369803;TBC1D30
chr11	132618935	132619000	chr11:132618935-132619000	AC	12	19	22	22	27	36	OPCML	OPCML
chr17	74612202	74612278	chr17:74612202-74612278	TC	13	19	28	26	38	58	LOC101928343	CD300LB;CD300LD
chr8	63242245	63242287	chr8:63242245-63242287	TG	12	17.5	20	20	22	34
chr8	66711090	66711134	chr8:66711090-66711134	TG	9	13	20	14	22	30	C8orf44-SGK3	C8orf44;C8orf44-SGK3;MCMDC2;CSPP1
chr16	19674171	19674209	chr16:19674171-19674209	T	23	28	34	25	39	55	VPS35L	CCP110;VPS35L	GPRC5B
chr12	11827071	11827112	chr12:11827071-11827112	CA	13	14	20	16	21	26	ETV6	ETV6	ETV6
chr9	32278160	32278210	chr9:32278160-32278210	CT	10	16	24	18	28	42
chr16	63565022	63565060	chr16:63565022-63565060	AC	11	13.5	19	16	20	26	LOC105371308	LOC105371308;LOC105371314
chr2	210298307	210298367	chr2:210298307-210298367	CA	15	24	30	22	30	36	MYL1	ACADL;LANCL1-AS1
chr2	65305530	65305572	chr2:65305530-65305572	A	24	33	43	35	43	47	SPRED2	ACTR2;LOC105374781
chr7	45230737	45230800	chr7:45230737-45230800	AG	15	21.5	28	28	34	42		RAMP3
chr7	34011584	34011637	chr7:34011584-34011637	A	22	42	47	47	54	56	BMPER	BMPER
chr11	131137239	131137284	chr11:131137239-131137284	CA	13	19	22	18	24	40		LOC105369579;LOC107984411;NTM
chr17	70408149	70408210	chr17:70408149-70408210	AC	12	22	29	26	31	33		MAP2K6;LINC01483
chr17_GL383565v1_alt	107925	107986	chr17_GL383565v1_alt:107925-107986	AC	12	22	29	26	31	33
chr15	53240716	53240773	chr15:53240716-53240773	AC	16	20	24	23	29	39		LOC107983981;WDR72;LOC105370826	ONECUT1
chr11	102001540	102001583	chr11:102001540-102001583	T	27	36	42	42	47	50
chr6	100100465	100100509	chr6:100100465-100100509	AAT	8	11	14	12	16	19		MCHR2	SIM1
chr14	93208690	93208713	chr14:93208690-93208713	A	17	20	23	21	24	25	UBR7	ITPK1;UBR7;UNC79
chr14_KI270847v1_alt	323252	323275	chr14_KI270847v1_alt:323252-323275	A	17	20	23	21	24	25	UBR7
chr4	89747223	89747267	chr4:89747223-89747267	CA	8	20	21	20	24	30	SNCA	LOC105377328;LOC105377329;MMRN1
chr1	191719899	191719990	chr1:191719899-191719990	TA	26	45	45	44	46	46
chr5	71721247	71721293	chr5:71721247-71721293	TG	18	20	24	22	24	26	CARTPT	MCCC2
chr2	205021573	205021651	chr2:205021573-205021651	CT	10	23	38	32	40	43	PARD3B	PARD3B;NRP2
chr3	160624362	160624393	chr3:160624362-160624393	CATT	6	6	7	7	8	9
chr2	171128964	171129007	chr2:171128964-171129007	GT	12	14	20	15	22	22	TLK1	GORASP2;TLK1;DCAF17
chr6	19721802	19721847	chr6:19721802-19721847	CA	15	18	23	21	24	27		LOC105374958;LNC-LBCS
chr2	234915511	234915566	chr2:234915511-234915566	AT	22	27	28	28	28	29		LOC105373938;SH3BP4
chr10	96638444	96638497	chr10:96638444-96638497	AC	14	15	20	14	27	30	PIK3AP1	TM9SF3;LOC105378443;PIK3AP1	LCOR;SLIT1
chr6	38545838	38545901	chr6:38545838-38545901	AC	10	19	26	25	32	37	BTBD9	BTBD9;GLO1;DNAH8	MDGA1;ZFAND3
chr17	70629547	70629615	chr17:70629547-70629615	AC	9	19.5	28	26	32	38
chr17	38403969	38404001	chr17:38403969-38404001	A	28	32	32	32	33	34	SOCS7	MRPL45;ARHGAP23
chr17_KI270857v1_alt	2439288	2439320	chr17_KI270857v1_alt:2439288-2439320	A	28	32	32	32	33	34	SOCS7
chr11	16702894	16702961	chr11:16702894-16702961	AT	30	33	34	34	34	34	SOX6	SOX6;LOC105376571;C11orf58
chr2	170766455	170766504	chr2:170766455-170766504	TG	16	22	26	21	27	31	ERICH2-DT	MYO3B;ERICH2-DT;GAD1
chr8	22896882	22897072	chr8:22896882-22897072	AT	11	92	96	96	96	96	PEBP4	CCAR2;LOC107986926;PEBP4	AC037459.4;CCAR2;EGR3
chr8	5353176	5353225	chr8:5353176-5353225	CA	12	20	25	25	25	25
chr6	129889967	129890090	chr6:129889967-129890090	TA	50	58	62	62	62	62	LOC105377999	TMEM244;LOC105377999;L3MBTL3	ARHGAP18
chr10	36558429	36558467	chr10:36558429-36558467	GT	8	13.5	18	18	19	20		PCAT5;ANKRD30A	FZD8;GJD4
chr3	127565054	127565103	chr3:127565054-127565103	TC	11	14	19	19	27	34		LINC02034;MCM2;PODXL2;ABTB1;MGLL;KBTBD12
chr2	211861328	211861369	chr2:211861328-211861369	T	17	25.5	34	35	45	50	ERBB4	ERBB4	ERBB4
chr1	164436699	164436837	chr1:164436699-164436837	AT	12	24	58	16	90	118
chr8	133829773	133829842	chr8:133829773-133829842	CA	12	20	24	24	35	35		ZFAT	NDRG1
chr13	53352974	53353032	chr13:53352974-53353032	AC	14	20	26	14	28	38
chr8	68576142	68576180	chr8:68576142-68576180	AC	14	18	18	14	20	24	C8orf34	C8orf34;SULF1
chr15	65481968	65482044	chr15:65481968-65482044	AT	23	35	38	37	39	40	DPP8	IGDCC4;DPP8;INTS14;SLC24A1	PARP16;SLC24A1;VWA9
chr17	39402258	39402316	chr17:39402258-39402316	GCC	9	17	18	12	20	29	FBXL20	MED1
chr8	110034027	110034152	chr8:110034027-110034152	AT	34	44	48	47	64	71			TMEM74
chr2	118851473	118851520	chr2:118851473-118851520	TG	12	16	21	19	27	32		LOC105373578
chr10	129657675	129657728	chr10:129657675-129657728	AC	10	15	26	22	28	38	MGMT	MGMT	AL355531.2
chr10	29481134	29481187	chr10:29481134-29481187	GT	15	21	28	26	28	34	SVIL-AS1	SVIL
chr13	76608304	76608352	chr13:76608304-76608352	TG	9	12	21	16	24	30			C13orf45;COMMD6;KCTD12;SCEL;UCHL3
chr18	65016200	65016232	chr18:65016200-65016232	TTG	8	10	10	10	11	11
chr10	124963538	124963577	chr10:124963538-124963577	T	17	24	39	30	40	43	ZRANB1	EEF1AKMT2;CTBP2
chr11	61958874	61958923	chr11:61958874-61958923	AC	10	16	21	13	22	29	BEST1	FADS1;FADS3;RAB3IL1;BEST1;INCENP
chr1	99227044	99227119	chr1:99227044-99227119	AC	34	36	37	36	38	39
chr12	29194522	29194564	chr12:29194522-29194564	CA	12	18	20	16	23	28	FAR2	LOC100506606;FAR2;ERGIC2
chr5	5949252	5949303	chr5:5949252-5949303	GT	10	21	26	25	26	27
chr8	94998380	94998417	chr8:94998380-94998417	AC	10	13	18	15	19	23	NDUFAF6	DPY19L4;NDUFAF6;CFAP418-AS1	CCNE2;INTS8;NDUFAF6;TP53INP1
chr1	208415161	208415199	chr1:208415161-208415199	CA	8	16	17	12	20	20		LOC105372889;LOC107985460;LOC105372896
chr2	160082014	160082063	chr2:160082014-160082063	TA	10	12	22	18	28	43		PLA2R1;ITGB6	PLA2R1
chr4	170002845	170002876	chr4:170002845-170002876	A	23	30	32	22	32	33	MFAP3L	LOC107986240;APOBEC3AP1
chr10	45536836	45536882	chr10:45536836-45536882	AAT	7	10	14	11	16	19	MARCHF8	MARCHF8;LOC105378286
chr3	128475039	128475075	chr3:128475039-128475075	CA	10	12	14	14	18	22		EEFSEC;GATA2-AS1;LOC90246;RPN1
chr14	71179016	71179041	chr14:71179016-71179041	T	17	19	22	19	25.5	29	LOC107984695	PCNX1;SIPA1L1-AS1;SIPA1L1
chr5	108944109	108944152	chr5:108944109-108944152	AC	9	15.5	20	18	22	27	FER	FER
chr1	226506406	226506462	chr1:226506406-226506462	TA	13	43	56	56	58	60		STUM
chr5	165647777	165647887	chr5:165647777-165647887	TA	14	30	54	30	56	58
chr9	99447740	99447792	chr9:99447740-99447792	AC	13	17	27	22	28	32	LOC107987011	LOC101928438;NR4A3;INVS	COL15A1
chr5	173032240	173032304	chr5:173032240-173032304	TTTA	4	11	14	12	16	18	ATP6V0E1	RPL26L1;ATP6V0E1;CREBRF;BNIP1	ATP6V0E1;CREBRF
chr1	25586480	25586605	chr1:25586480-25586605	GT	28	54	62	60	63	64	LDLRAP1	TMEM50A;MAN1C1;LOC646471;MTFR1L	LDLRAP1;MAN1C1
chr8	76797874	76797945	chr8:76797874-76797945	GT	17	24	33	30	36	39	ZFHX4
chr5	169985349	169985403	chr5:169985349-169985403	GT	10	16	26	18	26	32	DOCK2	LOC105377714;DOCK2;INSYN2B	SLIT3;SPDL1
chr11	75337787	75337817	chr11:75337787-75337817	T	17	23.5	28	27	30	33	ARRB1	ARRB1;RPS3	GDPD5;KLHL35;SPCS2;XRRA1
chr7	96061713	96061761	chr7:96061713-96061761	CA	9	21	24	22	26	30	DYNC1I1	DYNC1I1	DLX5;DLX6
chr8	20509767	20509812	chr8:20509767-20509812	TG	15	18.5	22	19	23	32		XPO7	BMP1
chr16_KV880768v1_fix	727843	727872	chr16_KV880768v1_fix:727843-727872	T	23	27	30	29	30	36	CDR2-DT
chr12	124203895	124203954	chr12:124203895-124203954	CA	12	18	28	21	31	40	ZNF664-RFLNA	ZNF664-RFLNA;NCOR2	DNAH10OS
chr1	204514353	204514383	chr1:204514353-204514383	T	17	20.5	26	22	29	32	MDM4	MDM4;LOC105371692
chr8	20949794	20949847	chr8:20949794-20949847	TA	14	16	21	14	28	34	LOC105379315	LOC105379315;XPO7
chr10	22973294	22973335	chr10:22973294-22973335	TAA	6	9	13	10	14	16	ARMC3	PIP4K2A;ARMC3;LOC107984215	ARMC3;BMI1;COMMD3-BMI1;PIP4K2A
chr11	22159652	22159700	chr11:22159652-22159700	TG	8	15.5	23	14	26	30		SLC6A5
chr1	57980888	57980993	chr1:57980888-57980993	TA	20	51	53	52	53	55	DAB1	FYB2;DAB1
chr5	61308169	61308217	chr5:61308169-61308217	TG	11	16	22	18	26	30	LOC105378993	NDUFAF2;SMIM15-AS1;ZSWIM6;C5orf64;LOC101928651	SMIM15
chr1	157827264	157827313	chr1:157827264-157827313	GT	13	17	21	15	22	27	CD5L	FCRL5;FCRL4;FCRL3
chr4	115662514	115662553	chr4:115662514-115662553	AC	12	15	18	16	20	22		NDST4
chr2	15203851	15203926	chr2:15203851-15203926	TG	11	22.5	35	21	38	45	NBAS
chr7	49499713	49499776	chr7:49499713-49499776	AC	14	22	32	28	33	39		ABCA13	VWC2
chr22	40245712	40245741	chr22:40245712-40245741	GT	11	12	13	13	14	16	TNRC6B	FAM83F;TNRC6B;ADSL
chr16	73059333	73059409	chr16:73059333-73059409	AC	23	28	34	32	38	40	ZFHX3	LOC101927978;ZFHX3
chr11	29280836	29280922	chr11:29280836-29280922	TG	13	18	25	44	44	44		LINC02755	BDNF
chr9	101654271	101654473	chr9:101654271-101654473	AT	76	85	98	85	94	102	GRIN3A	GRIN3A	PPP3R2;ALDOB
chr4	111807171	111807219	chr4:111807171-111807219	GT	8	16	25	22	24	28		PITX2;LOC105377365;LOC105377369
chr5	12999121	12999177	chr5:12999121-12999177	AC	10	16	20	17	28	34	LINC02220	LINC02220
chr1	160543595	160543631	chr1:160543595-160543631	ATT	9	10	12	12	15	18	LOC105371468	SLAMF1
chr14	76679018	76679065	chr14:76679018-76679065	AC	11	16	21	14	24	31		ESRRB;LRRC74A
chr11	128337372	128337408	chr11:128337372-128337408	AC	9	11	18	14	18	22		ETS1
chr8	51119882	51119931	chr8:51119882-51119931	GT	13	18	21	20	25	29		SNTG1;PXDNL
chr8	136483276	136483322	chr8:136483276-136483322	AC	14	20	24	22	24	24		LINC02055
chr18	62888288	62888334	chr18:62888288-62888334	TG	8	15	21	16	22	28	PHLPP1	PHLPP1
chr2	64550678	64550731	chr2:64550678-64550731	CA	8	11	20	18	25.5	34	LOC105374773	AFTPH;LOC105374773;LOC105374772
chr4	82076169	82076200	chr4:82076169-82076200	AAT	8	9	10	10	11	11		COX5BP1
chr6	105402419	105402463	chr6:105402419-105402463	CA	10	16	20	12	22	28	PREP	LIN28B;PREP
chr3	115953405	115953443	chr3:115953405-115953443	AC	8	14	18	16	19	30	LSAMP	LSAMP
chr5	124410210	124410259	chr5:124410210-124410259	GT	18	24	27	25	36	43	LINC01170
chr17	56167125	56167345	chr17:56167125-56167345	TA	6	64	110	15	110	118	ANKFN1	ANKFN1
chr1	69278225	69278268	chr1:69278225-69278268	AC	10	19	21	17	23	28		DEPDC1-AS1;LRRC7
chr9	113916066	113916115	chr9:113916066-113916115	GT	14	18	23	12	24	26	ZNF618	LOC105376223;ZNF618;AMBP;LOC107987120
chr6	56916737	56916778	chr6:56916737-56916778	TC	10	14	20	18	22	29	DST	DST;KIAA1586	BAG2;BEND6;DST;PRIM2
chr4	149812481	149812529	chr4:149812481-149812529	CA	10	18	24	22	24	28	IQCM
chr5	11744669	11744728	chr5:11744669-11744728	GT	13	20	28	22	31	33	CTNND2	CTNND2
chr18	24637742	24637791	chr18:24637742-24637791	AC	10	19	24	21	24	25	LINC01915	LOC105372028	IMPACT
chr10	114443673	114443707	chr10:114443673-114443707	A	18	31	35	33	35	38	ABLIM1	VWA2;AFAP1L2;ABLIM1
chr4	76681595	76681640	chr4:76681595-76681640	GT	16	20	31	21	33	45	SHROOM3	SHROOM3;SHROOM3-AS1	SHROOM3
chr7	92371951	92372012	chr7:92371951-92372012	GT	14	20	24	20	29	35	ANKIB1	AKAP9;CYP51A1-AS1;KRIT1;ANKIB1;GATAD1;ERVW-1
chr3	46761810	46761840	chr3:46761810-46761840	TG	8	10	13	14	16	18		PRSS46P	PRSS42
chr11	16283020	16283114	chr11:16283020-16283114	TA	14	31	44	40	48	56	SOX6	INSC;LINC02751;SOX6
chr16	52229045	52229090	chr16:52229045-52229090	AC	12	14	22	17	23	27		CASC22	TOX3
chr3	41189410	41189457	chr3:41189410-41189457	AC	12	20	23	18	23	24	MRPS31P1	LOC105377043;CTNNB1;LOC105377046;ULK4
chr4	24108997	24109057	chr4:24108997-24109057	CA	8	23	30	23	30	40	PPARGC1A	PPARGC1A
chr9	1923685	1923721	chr9:1923685-1923721	A	17	22	28	23	37	47	LOC105375951	LOC105375951;LOC105375952;SMARCA2	C9orf66;DOCK8;SMARCA2
chr20	49074177	49074218	chr20:49074177-49074218	GT	8	11	14	10	19	26	CSE1L	ARFGEF2;CSE1L;STAU1;DDX27	DDX27;ZNFX1
chr13	50256295	50256320	chr13:50256295-50256320	CA	10	10	10	10	13	14	DLEU1
chr2	146239005	146239048	chr2:146239005-146239048	CA	12	16	22	18	24	29	LOC105373667
chr9	32892295	32892429	chr9:32892295-32892429	TA	15	35	54	51	85	152		LOC105376017;APTX	TAF1L;TMEM215
chr15	25282209	25282263	chr15:25282209-25282263	TG	12	20	25	22	28	32	SNHG14	IPW;SNHG14;SNORD115@	NPAP1
chr2	149630247	149630288	chr2:149630247-149630288	TG	13	17.5	22	21	22	29	MMADHC-DT	MMADHC-DT;LINC01931
chr20	52721534	52722052	chr20:52721534-52722052	AT	15	182	224	26	260	290		LOC105372666;TSHZ2;ZNF217	TSHZ2
chr6	48520181	48520229	chr6:48520181-48520229	TG	12	14	22	16	22	30		PTCHD4;LOC107986602
chr10	116786984	116787037	chr10:116786984-116787037	AC	15	18	25	23	25	29	HSPA12A	C10orf82;HSPA12A
chr12	103167880	103167935	chr12:103167880-103167935	GT	13	19	24	21	26	30	C12orf42	PAH;LOC112267865;C12orf42	C12orf42
chr20	31731378	31731406	chr20:31731378-31731406	A	17	22	28	22	29	32		COX4I2;TPX2;DUSP15
chr4	108774094	108774148	chr4:108774094-108774148	TA	8	20	28	28	28	30		RPL34-DT;LOC107986234;COL25A1	LRIT3
chr18	33438519	33438566	chr18:33438519-33438566	AC	10	18	24	12	24	26	CCDC178	CCDC178;LOC107985157
chr5	84151249	84151296	chr5:84151249-84151296	AC	13	16	19	14	24	29	EDIL3		HAPLN1
chr10	115561670	115561731	chr10:115561670-115561731	TG	14	22	36	31	36	40	ATRNL1		GFRA1
chr6_GL000254v2_alt	4800347	4800377	chr6_GL000254v2_alt:4800347-4800377	TG	15	15	15	16	16	16	LYPLA2P1
chr6	33364408	33364438	chr6:33364408-33364438	TG	15	15	15	16	16	16	LYPLA2P1	HCG25;WDR46;DAXX;KIFC1;SYNGAP1
chr6_GL000251v2_alt	4775893	4775923	chr6_GL000251v2_alt:4775893-4775923	TG	15	15	15	16	16	16	LYPLA2P1
chr6_GL000255v2_alt	4558830	4558860	chr6_GL000255v2_alt:4558830-4558860	TG	15	15	15	16	16	16	LYPLA2P1
chr13	67127677	67127715	chr13:67127677-67127715	TG	8	16	18	20	22	26	PCDH9		PCDH9
chr12	69008135	69008164	chr12:69008135-69008164	CAAAA	5	5	5	6	6	6	LOC107984471	MDM2;CPM	LYZ
chr9	131164185	131164275	chr9:131164185-131164275	GT	14	40	43	46	46	46	NUP214	AIF1L;NUP214;LOC105376299;LOC105376300
chr21	22893953	22894023	chr21:22893953-22894023	TA	28	34	34	36	36	36
chr20	17295476	17295578	chr20:17295476-17295578	TTTA	6	21	22	25	26	26	PCSK2	PCSK2;LOC105372546;BFSP1	PCSK2
chr8	98405428	98405485	chr8:98405428-98405485	TAT	11	11	11	19	19	19		LOC105375660;NIPAL2;LOC105375659;STK3	NIPAL2
chr6_GL000250v2_alt	4669063	4669093	chr6_GL000250v2_alt:4669063-4669093	TG	15	15	15	16	16	16	LYPLA2P1
chr2	211709236	211709304	chr2:211709236-211709304	TA	7	17	22	32	34	54	ERBB4	ERBB4	ERBB4
chr17	10115012	10115062	chr17:10115012-10115062	CTGT	9	10	12	13	13	13	GAS7	RCVRN;GAS7;MYH13;LOC107985004
chr2	216696261	216696292	chr2:216696261-216696292	TG	12	13	14	15	16	17		IGFBP5;IGFBP-AS1
chr8	114344271	114344313	chr8:114344271-114344313	TTA	11	12	13	14	22	22
chr8	66304799	66304868	chr8:66304799-66304868	TC	16	19	23	24	30	38	LOC102724687	RRS1;LOC102724687	CRH;TRIM55
chr4	145588829	145588899	chr4:145588829-145588899	ATT	7	9	23	24	24	24		SMAD1;MMAA	OTUD4
chr5	91221907	91221937	chr5:91221907-91221937	TAA	8	9	9	10	10	10		ADGRV1;LOC107986432;ARRDC3-AS1
chr1	195640535	195640565	chr1:195640535-195640565	AAAC	6	6	7	8	8	10	LOC105371671	LOC105371671
chr8	36438833	36438862	chr8:36438833-36438862	T	17	19	21	25	30	33
chr1	62751624	62751798	chr1:62751624-62751798	TA	10	35	44	65	90	139		USP1;ATG4C
chr20	42290644	42290670	chr20:42290644-42290670	TTTA	6	6	6	7	7	8	PTPRT	PTPRT
chr7	83932442	83932483	chr7:83932442-83932483	ATT	7	11	13	14	15	18		SEMA3A;SEMA3D	SEMA3D
chr6	136324196	136324237	chr6:136324196-136324237	TTAA	7	8	8	10	12	12		MTFR2;MAP3K5	BCLAF1;MAP7
chr5	143591647	143591690	chr5:143591647-143591690	AAAT	6	6	8	9	12	14	LOC105378209	ARHGAP26;LOC105378208;LOC105378209
chr6	105741083	105741114	chr6:105741083-105741114	TC	10	10	10	14	14	20		LOC105377923;PRDM1;ATG5
chr6	47953066	47953097	chr6:47953066-47953097	TGA	10	12	12	13	13	13	PTCHD4	OPN5;PTCHD4
chr14	38591153	38591214	chr14:38591153-38591214	AC	20	23	25	30	33	35
chr7	69914326	69914395	chr7:69914326-69914395	CA	10	19	25	33	36	41	AUTS2	AUTS2
chr4	105648815	105648871	chr4:105648815-105648871	TC	12	16	18	28	28	30	ARHGEF38	GSTCD
chr17	40104699	40104805	chr17:40104699-40104805	TG	16	52	52	12	54	54		PSMD3	EIF1;GAST;PSMD3;RARA;STARD3
chr2	95717310	95717370	chr2:95717310-95717370	GT	14	20	24	14	30	32			FAHD2A
chr2	27121389	27121412	chr2:27121389-27121412	T	17	23	32	30	42	44	CGREF1	KHK;CGREF1;CAD;TRIM54;GTF3C2;ZNF513
chr13	34976631	34976669	chr13:34976631-34976669	T	27	33	38	38	39	42	NBEA
chr4	112692278	112692349	chr4:112692278-112692349	AAAT	6	10	14	14	16	18	GET1P1	ZGRF1;LARP7;ANK2	C4orf21;LARP7
chr5	145033012	145033058	chr5:145033012-145033058	AC	12	18	22	22	24	26		KCTD16;PRELID2
chr2	232270856	232270949	chr2:232270856-232270949	TC	14	21	36	35	46	63	DIS3L2	DIS3L2
chr12	33378815	33378877	chr12:33378815-33378877	TG	12	21	28	16	32	32	SYT10
chr4	33555060	33555158	chr4:33555060-33555158	CT	14	16	44	42	50	50		LOC105374391
chr12	24082400	24082434	chr12:24082400-24082434	A	19	26	29	28	34	40	SOX5	LOC101928441;SOX5
chr6	121829156	121829212	chr6:121829156-121829212	TG	18	23	26	26	28	34	LOC105377979	GJA1;LOC105377979
chr3	30321171	30321226	chr3:30321171-30321226	CA	15	22	28	25	28	34		GADL1
chr21	35360149	35360220	chr21:35360149-35360220	TC	17	20	25	24	32	44		RUNX1
chr7	121301781	121301804	chr7:121301781-121301804	GT	10	10	11	11	12	22		CPED1;FAM3C
chr12	24505830	24505873	chr12:24505830-24505873	TG	12	14	23	22	33	45	SOX5	LOC101928441
chr1	227453672	227453743	chr1:227453672-227453743	TA	6	25.5	30	36	38	40		CDC42BPA
chr5	39247072	39247115	chr5:39247072-39247115	AT	12	13.5	17	13	21	26	FYB1	OSMR;FYB1;C9
chr1	99175747	99175789	chr1:99175747-99175789	AC	8	14	22	18	22	24			PALMD
chr1	203751859	203751927	chr1:203751859-203751927	T	18	49	68	53	75	81		ATP2B4;ZBED6;ZC3H11A;SNRPE
chr12	17642052	17642107	chr12:17642052-17642107	TG	12	15	18	18	21	28		MGST1	SLC15A5
chr6	138068131	138068433	chr6:138068131-138068433	TA	8	57	117	94	148	166
chr16	60923029	60923087	chr16:60923029-60923087	AC	12	20	26	14	28	32
chr10	16501329	16501390	chr10:16501329-16501390	AC	10	17	23	21	29	35	PTER	PTER;LOC101928701;CUBN
chr20	15076838	15076904	chr20:15076838-15076904	AATG	14	14	14	17	17	17	MACROD2	MACROD2
chr13	32073518	32073571	chr13:32073518-32073571	GT	20	22	24	13	27	27	FRY	EEF1DP3;FRY;BRCA2
chr7	20463361	20463417	chr7:20463361-20463417	TACA	10	13	17	8	21	21		ITGB8
chr14_KI270847v1_alt	508914	508990	chr14_KI270847v1_alt:508914-508990	TTTTA	7	7	10	9	15	20	UNC79
chr14	93394352	93394428	chr14:93394352-93394428	TTTTA	7	7	10	9	15	20	UNC79	UNC79
chr2	31907787	31907829	chr2:31907787-31907829	AC	10	18	20	20	22	24	MEMO1	SPAST
chr16	57388654	57389491	chr16:57388654-57389491	GT	211	412	418	240	419	420		TRL-CAG2-1;CIAPIN1;COQ9	ARL2BP;CCL22;CIAPIN1;COQ9;CX3CL1;PLLP
chr4	125484053	125484096	chr4:125484053-125484096	AC	12	14	18	18	21	24	FAT4	FAT4
chr5	102940116	102940164	chr5:102940116-102940164	AC	9	16	20	18	24	28	PAM	PAM
chr16	7330526	7330551	chr16:7330526-7330551	AG	8	10	12	11	13	13	RBFOX1
chr15	60120915	60120989	chr15:60120915-60120989	CA	12	22.5	30	22	36	42		LOC105370839;ANXA2
chr8	132172398	132172461	chr8:132172398-132172461	AC	10	24	31	27	32	40	KCNQ3	OC90;KCNQ3;LOC105375765
chr5	92113912	92114025	chr5:92113912-92114025	TA	8	21	28	16	49	76
chr12	51416207	51416232	chr12:51416207-51416232	T	17	20	25	25	27	32	SLC4A8	GALNT6;SLC4A8;FIGNL2
chr14	99955208	99955261	chr14:99955208-99955261	AC	14	16	24	20	23	29		HHIPL1;EML1;EVL;YY1
chr6	35404954	35405000	chr6:35404954-35405000	TG	10	11	24	18	22	30	PPARD	SCUBE3;LOC101929285;PPARD;FANCE;RPL10A;TEAD3;TULP1
chr3	154380158	154380211	chr3:154380158-154380211	GA	10	14	24	20	24	30	GPR149	DHX36
chr6_GL000253v2_alt	4660205	4660263	chr6_GL000253v2_alt:4660205-4660263	TG	9	18	26	14	30	36
chr6	33240720	33240778	chr6:33240720-33240778	TG	9	18	26	14	30	36		HLA-DPB2;COL11A2;HCG25;VPS52;WDR46
chr6_GL000254v2_alt	4676661	4676721	chr6_GL000254v2_alt:4676661-4676721	TG	9	18	26	14	30	36
chr6_GL000255v2_alt	4435151	4435207	chr6_GL000255v2_alt:4435151-4435207	TG	9	18	26	14	30	36
chr6_GL000256v2_alt	4689367	4689425	chr6_GL000256v2_alt:4689367-4689425	TG	9	18	26	14	30	36
chr6_GL000251v2_alt	4652237	4652295	chr6_GL000251v2_alt:4652237-4652295	TG	9	18	26	14	30	36
chr6_GL000252v2_alt	4484224	4484282	chr6_GL000252v2_alt:4484224-4484282	TG	9	18	26	14	30	36
chr8	14956957	14956999	chr8:14956957-14956999	AC	12	18	22	22	22	22	SGCZ	SGCZ
chr12	45950028	45950064	chr12:45950028-45950064	CATA	5	7	9	9	9	9	SCAF11	ANO6;ARID2;SCAF11
chr10	113354105	113354169	chr10:113354105-113354169	TG	21	27	32	32	32	36	RNU7-165P	VTI1A;TCF7L2
chr3	22538588	22538652	chr3:22538588-22538652	CA	14	18	22	20	30	34		ZNF385D
chr12	100673983	100674040	chr12:100673983-100674040	ATAG	7	10	14	14	20	22		GAS2L3;ANO4
chr8	116302461	116302491	chr8:116302461-116302491	T	17	25	29	29	31	34	LINC00536	LINC00536;LOC105375711
chr1	208611751	208611837	chr1:208611751-208611837	ATAG	8	14	18	15	22	26	LINC01735	LOC105372889;LOC107985460;LOC105372896
chr2	104863160	104863207	chr2:104863160-104863207	ATT	6	7.5	14	10	15	18	LINC01159	PANTR1;LINC01159;MRPS9-AS2
chr1	237792350	237792424	chr1:237792350-237792424	TG	10	20	30	20	35	46	RYR2	RYR2
chr3	111111861	111111934	chr3:111111861-111111934	TG	16	26	34	27	34	40	NECTIN3	NECTIN3
chr11	102112392	102112446	chr11:102112392-102112446	T	38	44	50	54	55	57	YAP1	YAP1;LOC105369460
chr10	106099982	106100023	chr10:106099982-106100023	AATA	7	8	8	8	10	10	LOC105378469
chr10	19113793	19113851	chr10:19113793-19113851	AC	12	22	30	24	30	38	MALRD1	MALRD1
chr11	11087546	11087590	chr11:11087546-11087590	TG	12	14	19	16	20	26
chr8	71658682	71658728	chr8:71658682-71658728	CA	10	15	18	16	22	26
chr6	44260827	44260891	chr6:44260827-44260891	AC	12	20	32	22	34	40	POLR1C	CAPN11;POLR1C;NFKBIE;CDC5L
chr7	41614823	41614864	chr7:41614823-41614864	AT	8	12	17	20	23	25		SUGCT;INHBA;INHBA-AS1	INHBA
chr19	38809645	38809670	chr19:38809645-38809670	T	17	19	23	22	25	39	LGALS4	ACTN4;HNRNPL
chr11	126576350	126576387	chr11:126576350-126576387	TTCA	7	8	8	8	10	10	KIRREL3	KIRREL3
chr19_KQ458386v1_fix	219317	219342	chr19_KQ458386v1_fix:219317-219342	T	17	19	23	22	25	39	LGALS4
chr2	123882555	123882590	chr2:123882555-123882590	AC	10	10	18	13	19	25	LOC107985819
chr7	131749680	131749727	chr7:131749680-131749727	GA	12	18	21	18	25	34		LOC107986849
chr2	73052340	73052392	chr2:73052340-73052392	GT	12	18	20	18	26	32	SFXN5	SFXN5;RAB11FIP5	SPR
chr1	224209016	224209077	chr1:224209016-224209077	AAAT	6	7	10	10	10	18	LOC101927143	FBXO28;DEGS1;NVL;CNIH4
chr3	178311459	178311501	chr3:178311459-178311501	TG	8	14	20	18	20	22	LOC105374235		TBL1XR1
chr11	81618554	81618594	chr11:81618554-81618594	AC	8	12	16	14	18	24
chr2	164064711	164064812	chr2:164064711-164064812	AT	10	26	53	39	60	104
chr20	7039551	7039595	chr20:7039551-7039595	TG	10	14	19	14	22	26			FERMT1
chr4	35867767	35867807	chr4:35867767-35867807	AC	8	14	22	18	22	28	LOC105374396
chr6	79699464	79699493	chr6:79699464-79699493	T	17	19	27	27	30	35	SH3BGRL2	SH3BGRL2	SH3BGRL2
chr17	56651489	56651532	chr17:56651489-56651532	TTG	6	10	13	11	15	17		C17orf67
chr13	27716132	27716169	chr13:27716132-27716169	GT	10	13	16	13	18	25		MTIF3;PLUT	MTIF3
chr7	125519685	125519698	chr7:125519685-125519698	AT	21	233	262	254	257	288		LOC101928283;GRM8
chr1_GL383518v1_alt	145150	145193	chr1_GL383518v1_alt:145150-145193	CA	12	15	19	17	22	25
chr1	153828449	153828492	chr1:153828449-153828492	CA	12	15	19	17	22	25	GATAD2B	SLC27A3;LOC101928059;DENND4B;NUP210L
chr15	83448443	83448481	chr15:83448443-83448481	TG	8	10	20	14	20	30	SH3GL3	SH3GL3
chr3	44620309	44620379	chr3:44620309-44620379	TG	20	22	28	20	30	38	ZKSCAN7-AS1	ZNF852;ZNF35;ZKSCAN7-AS1;ZDHHC3	ZNF502
chr3_KN196475v1_fix	145663	145733	chr3_KN196475v1_fix:145663-145733	TG	20	22	28	20	30	38	ZKSCAN7-AS1
chr17	67641784	67641824	chr17:67641784-67641824	AAT	10	11	14	12	15	17	PITPNC1
chr13	68080062	68080099	chr13:68080062-68080099	CA	10	14	18	15	19	26		LOC105370251
chr5	23197289	23197349	chr5:23197289-23197349	AC	10	20	26	24	28	32
chr9	126593425	126593462	chr9:126593425-126593462	TTAT	6	8	10	10	10	10		MVB12B;LMX1B	LMX1B
chr1_KN538360v1_fix	128461	128504	chr1_KN538360v1_fix:128461-128504	TG	16	18	23	21	25	30	HHAT
chr6	123818355	123818401	chr6:123818355-123818401	AC	10	13	20	16	22	24	NKAIN2	NKAIN2
chr1	210348719	210348762	chr1:210348719-210348762	TG	16	18	23	21	25	30	HHAT	HHAT
chr7	152259428	152259490	chr7:152259428-152259490	AC	12	18	24	18	31	38	KMT2C	GALNT11;KMT2C
chr1	115176728	115176768	chr1:115176728-115176768	AG	16	16	20	18	22	28			NGF
chr3	72951794	72951827	chr3:72951794-72951827	T	19	33.5	58	62	62	63	GXYLT2	SHQ1;GXYLT2;LOC107986098	PDZRN3
chr2	84850313	84850346	chr2:84850313-84850346	AAT	10	10	10	11	11	11	TRABD2A	DNAH6;TRABD2A;LOC105374838
chr14	94475421	94475463	chr14:94475421-94475463	CA	12	16	20	18	20	22	SERPINA9	SERPINA12
chr7	14962619	14962669	chr7:14962619-14962669	TG	12	18	24	20	26	30	DGKB	DGKB	ETV1
chr5	174997513	174997543	chr5:174997513-174997543	GT	10	12	13	12	14.5	20		LINC01951
chr7	145708596	145708677	chr7:145708596-145708677	TA	9	26	36	30	43	72
chr6	98666816	98666883	chr6:98666816-98666883	AT	10	14	22	12	29	67		LOC101927314
chr5	31570427	31570477	chr5:31570427-31570477	AC	11	12	22	22	24	32		DROSHA;PDZD2
chr13	92549875	92549921	chr13:92549875-92549921	AC	16	20	24	20	24	28	GPC5
chr16	30796882	30796891	chr16:30796882-30796891	GTTT	5	6	11	7	13	13	RNF40	FBRS;SRCAP;RNF40;ZNF629;BCL7C;CTF1;ORAI3;SETD1A
chr1	165221909	165221962	chr1:165221909-165221962	AC	10	20	24	22	27	33	LMX1A
chr1	50259523	50259565	chr1:50259523-50259565	ATAC	6	7	10	8	11	13	LOC105378711	AGBL4
chr10	50246026	50246143	chr10:50246026-50246143	TA	40	48	59	48	59	59	ASAH2
chr12	93222634	93222678	chr12:93222634-93222678	TAT	7	11.5	15	12	15	19	LOC643339	EEA1;LOC105369908;LOC643339;NUDT4;UBE2N;LOC112267866	NUDT4
chr22	24092688	24092725	chr22:24092688-24092725	GT	12	16	20	15	20	25	CABIN1	DDT;RPS10P29
chr10	86735053	86735100	chr10:86735053-86735100	AC	10	14	22	17	22	27	LDB3	LDB3;BMPR1A;MMRN2;ADIRF;ADIRF-AS1;AGAP11
chr15	35819254	35819310	chr15:35819254-35819310	TG	13	22	30	11	30	36	DPH6-DT	DPH6-DT;LOC105370766
chr12	54513969	54514001	chr12:54513969-54514001	TG	8	12	16	14	18	20	NCKAP1L	LOC102724050;GTSF1;NCKAP1L;PPP1R1A;GLYCAM1
chr14	44897468	44897548	chr14:44897468-44897548	GGC	10	26	27	11	27	27	C14orf28
chr6	62356525	62356605	chr6:62356525-62356605	TC	14	32	40	39	42	44
chr14	56535382	56535434	chr14:56535382-56535434	GA	12	20	25	24	26	30	LOC101927690	TMEM260
chr7	153744223	153744263	chr7:153744223-153744263	CA	8	14	20	16	20	24
chr2	143032712	143032752	chr2:143032712-143032752	TG	14	21	28	20	28	34	KYNU
chr17	14127919	14127965	chr17:14127919-14127965	GT	10	16	22	20	22	28	COX10		COX10
chr10	112966178	112966211	chr10:112966178-112966211	AT	8	14	16	15	16	38	TCF7L2	VTI1A;TCF7L2
chr7	25831166	25831210	chr7:25831166-25831210	AC	12	16	22	22	22	26	LOC100506236
chr2	16006250	16006292	chr2:16006250-16006292	AC	12	17	24	20	24	30		DDX1;MYCNUT;LOC107985855
chr20	8475000	8475048	chr20:8475000-8475048	CA	10	17	23	22	24	26	PLCB1	PLCB1	PLCB1
chr12	75666654	75666681	chr12:75666654-75666681	T	17	22	24	19	29	34	LOC105369844	LOC105369844;NAP1L1
chr19	15206923	15206981	chr19:15206923-15206981	TTA	10	14	17	15	18	22		NOTCH3;BRD4
chr12	98048956	98049038	chr12:98048956-98049038	TC	12	24	36	22	45	55
chr8_KZ208915v1_fix	1926171	1926218	chr8_KZ208915v1_fix:1926171-1926218	AC	10	14.5	22	13	24	33	FAM167A
chr8	11422356	11422405	chr8:11422356-11422405	GT	10	14.5	22	13	24	33	FAM167A-AS1	FAM167A-AS1;BLK
chr9	126581256	126581282	chr9:126581256-126581282	CAT	9	9	10	11	11	11		MVB12B;LMX1B	PBX3
chr1	72282595	72282627	chr1:72282595-72282627	T	22	25	33	21	37	41	NEGR1
chr3	194141526	194141602	chr3:194141526-194141602	GGC	6	29	30	9	31	34		LOC102724808;OPA1;LOC105374283;LOC107986172;CPN2
chr1	37647085	37647137	chr1:37647085-37647137	AAT	8	11	15	13	17	21		DNALI1;C1orf109
chr2	212748296	212748339	chr2:212748296-212748339	AC	12	17	24	20	22	34
chr9	3356941	3356998	chr9:3356941-3356998	AC	14	22	27	24	29	32	RFX3	RFX3
chr14	67326222	67326259	chr14:67326222-67326259	T	17	23	34	25	38	54	PALS1	GPHN;LOC105370538;PALS1;EIF2S1;PLEK2;ARG2
chr5	58615974	58616011	chr5:58615974-58616011	AC	12	17	19	18	20	24	RAB3C	LINC02108;RAB3C	GAPT
chr8	25239305	25239370	chr8:25239305-25239370	GT	17	21	33	25	34	42	DOCK5	DOCK5;CDCA2	CDCA2;KCTD9
chr14	37257096	37257132	chr14:37257096-37257132	TG	8	10	22	16	20	28	MIPOL1	MIPOL1;TTC6
chr13	75871247	75871295	chr13:75871247-75871295	TC	8	16	22	22	24	26	LMO7DN	LMO7;LMO7DN-IT1;LMO7DN;LOC105370263
chr8	68866668	68866721	chr8:68866668-68866721	TG	12	21.5	26	22	28	33		C8orf34;SULF1
chr4	72457844	72457868	chr4:72457844-72457868	TTG	7	7	8	8	8	9	ADAMTS3	ADAMTS3	COX18
chr18	5923164	5923231	chr18:5923164-5923231	TC	10	23	31	26	33	43	LOC121725015	MIR3976HG;LINC01387	EPB41L3;L3MBTL4;TMEM200C
chr16	21139321	21139350	chr16:21139321-21139350	T	18	23	27	25	36	44	DNAH3	ACSM3;ERI2;REXO5;DCUN1D3;DNAH3;LDAF1
chr7	13749636	13749686	chr7:13749636-13749686	TTG	8	16	17	17	18	19		LOC107986770;LOC105375161;DGKB
chr5	162065818	162065856	chr5:162065818-162065856	AC	12	14	20	18	22	26	GABRG2
chr17	76121216	76121333	chr17:76121216-76121333	CA	14	28	54	43	54	64	LOC101928447	ZACN;EXOC7;RNF157;QRICH2;PRPSAP1
chr9	61662294	61662323	chr9:61662294-61662323	AAG	7	8	8	8	10	11
chr9	65593299	65593328	chr9:65593299-65593328	AAG	7	8	8	8	10	11
chr8	100494721	100494770	chr8:100494721-100494770	AC	12	16.5	25	19	25	28	LOC105375670	RNF19A;ANKRD46
chr2	30568865	30568895	chr2:30568865-30568895	A	17	23	31	29	35	38	LCLAT1	YPEL5;LBH;LOC102723594;LCLAT1	LBH
chr20	46622607	46622669	chr20:46622607-46622669	GT	13	19	28	22	28	34	SLC13A3	LOC105372633;ZNF334;SLC2A10
chr12	98264713	98264759	chr12:98264713-98264759	AC	9	14	21	18	22	26
chr20	42119014	42119041	chr20:42119014-42119041	A	20	23	28	24	29	32	PTPRT	LOC101927182;PTPRT
chr5	167405756	167405806	chr5:167405756-167405806	AC	12	19	28	24	28	34	TENM2	TENM2
chr14	98903825	98903885	chr14:98903825-98903885	CA	19	22	28	24	28	34		LOC105370658;LOC107984696
chr17	41704960	41704987	chr17:41704960-41704987	A	17	21	25	23	27	30		EIF1;P3H4;FKBP10;NT5C3B;KLHL10;ODAD4	ACLY;DHX58;EIF1;FKBP10;KRT12;LEPREL4;NKIRAS2
chr12	86344718	86344775	chr12:86344718-86344775	GT	14	18	28	20	30	34	MGAT4C
chr11	129923644	129923694	chr11:129923644-129923694	GA	11	12	28	20	28	38	PRDM10	TMEM45B;PRDM10;APLP2;ST14
chr17	2730522	2730563	chr17:2730522-2730563	TG	12	14	23	13	23	35	CCDC92B	CLUH;CCDC92B;RAP1GAP2	SGSM2;TSR1
chr20	2868619	2868648	chr20:2868619-2868648	T	17	19.5	27	26	28	33	PTPRA	IDH3B;EBF4;VPS16;PTPRA;GNRH2
chr9	3921924	3921953	chr9:3921924-3921953	AC	10	14	17	15	20	22	GLIS3	GLIS3
chr16	47473219	47473252	chr16:47473219-47473252	T	17	20	32	19	38	55	PHKB	ITFG1-AS1;ITFG1;ABCC11	ABCC12
chr10	115271166	115271200	chr10:115271166-115271200	AC	8	10	18	12	18	26	ATRNL1	ATRNL1
chr6	148244905	148244960	chr6:148244905-148244960	TG	16	22	28	23	29	33	SASH1	SASH1;CYP51A1P3
chr4	71443084	71443116	chr4:71443084-71443116	CT	9	13	16	14	20	26	SLC4A4	SLC4A4;LOC107986285
chr10	120761745	120761799	chr10:120761745-120761799	GA	11	21	24	22	26	28	LINC02930	LOC105378515;WDR11	PPAPDC1A
chr21	42243436	42243490	chr21:42243436-42243490	GT	13	18	24	22	26	30	ABCG1	UMODL1;ABCG1;TMPRSS3	ABCG1;NDUFV3;WDR4
chr11	129588135	129588189	chr11:129588135-129588189	TG	12	22	28	26	28	34
chr15	62562907	62562971	chr15:62562907-62562971	CA	8	16	26	22	30	38	TLN2	TLN2;LOC105370855	TLN2;TPM1
chr2	36550022	36550067	chr2:36550022-36550067	TG	16	18	22	17	23	29	CRIM1	CRIM1
chr1	156660382	156660448	chr1:156660382-156660448	GT	18	22	31	12	34	36	BCAN-AS1	HAPLN2;METTL25B;PRCC
chr9	107012102	107012129	chr9:107012102-107012129	T	17	20	29	24	26	36	ZNF462	LOC105376204;ZNF462;LOC340512;LOC644661
chr7	150754765	150754867	chr7:150754765-150754867	TA	10	28	44	24	48.5	72		LINC00996;LOC105375566	RARRES2
chr7	120295348	120295426	chr7:120295348-120295426	AC	12	22	32	22	36	40	KCND2	KCND2	KCND2
chr8	133077729	133077783	chr8:133077729-133077783	GT	15	18	26	14	28	32	TG	TG;CCN4
chr7	6259735	6259833	chr7:6259735-6259833	AT	14	21	34	22	46	120	CYTH3	USP42;FAM220A;SAGSIN1
chr4	85022944	85022991	chr4:85022944-85022991	AC	13	16	24	19	24	31		WDFY3-AS2
chr15	46575515	46575543	chr15:46575515-46575543	AAAC	6	6	7	6	8	11			SLC24A5
chr13	93285617	93285669	chr13:93285617-93285669	TG	12	18	26	24	28	36	GPC6	GPC5-AS1;GPC5;GPC6	GPC6
chr12	48798944	48798980	chr12:48798944-48798980	T	18	23	29	21	36	40	LOC390314	TEX49;CACNB3;DDX23
chr12	28791228	28791271	chr12:28791228-28791271	CA	13	18	24	20	25	28	LOC105369711	LOC729291;LOC105369711
chr7_KV880764v1_fix	30360	30398	chr7_KV880764v1_fix:30360-30398	T	22	31	33	32	36	42
chr7	99122731	99122769	chr7:99122731-99122769	T	22	31	33	32	36	42	SMURF1	TRRAP;LOC101927550;SMURF1;KPNA7;ARPC1A
chr7	121798068	121798092	chr7:121798068-121798092	T	19	20.5	25	19	25	28		PTPRZ1
chr6	116178053	116178134	chr6:116178053-116178134	GT	13	21.5	27	12	40	45	NT5DC1	NT5DC1;COL10A1;DSE
chr10	105726330	105726389	chr10:105726330-105726389	AAAT	8	10	15	14	15	18	LINC02627	LINC02627
chr2	31833371	31833423	chr2:31833371-31833423	AG	17	22	28	21	28	39
chr6	11259936	11259969	chr6:11259936-11259969	AC	15	18.5	24	17	24	29	NEDD9	SMIM13;NEDD9;LOC105374925;LOC105374928
chr5	159270943	159271001	chr5:159270943-159271001	AT	20	21.5	28	20	30	30	UBLCP1	UBLCP1;IL12B
chr3	42523605	42523640	chr3:42523605-42523640	AC	11	14.5	19	16	20	22	VIPR1	SEC22C
chr2	217688927	217688991	chr2:217688927-217688991	AC	14	20	26	20	26	32	DIRC3	DIRC3	IGFBP2;IGFBP5
chr5	161617994	161618051	chr5:161617994-161618051	CA	12	18	22	18	22	32		LOC105377696
chr7	108706778	108706823	chr7:108706778-108706823	GT	13	14	21	17	22	30
chr11	128772029	128772087	chr11:128772029-128772087	CA	11	18	22	16	24	30	FLI1	FLI1
chr3	85372335	85372502	chr3:85372335-85372502	AT	12	30	80	84	85	90	CADM2	CADM2
chr3	150445317	150445360	chr3:150445317-150445360	AAT	8	8	9	10	14	17	TSC22D2		AC117395.1;ANKUB1;TSC22D2
chr6	95101816	95101872	chr6:95101816-95101872	TG	14	16	20	22	28	34
chr9	23850220	23850258	chr9:23850220-23850258	ACC	10	12	12	13	13	13	ELAVL2	LOC101929563;LOC105375993	ELAVL2
chr12	53285764	53285838	chr12:53285764-53285838	AT	26	32	32	38	38	38	ESPL1	CSAD;RARG;AAAS;SP7;SP1
chr20	61156831	61156951	chr20:61156831-61156951	TG	20	29	44	48	58	64		LOC105372701;CDH4
chr9	4490480	4490563	chr9:4490480-4490563	GGC	15	27	27	28	28	28	SLC1A1	SPATA6L
chr5	5422615	5422669	chr5:5422615-5422669	GGGGC	7	7	7	11	11	15	ICE1	LINC01020;ADAMTS16-DT;ICE1
chr3	105704908	105704939	chr3:105704908-105704939	TG	14	14	14	16	16	16	CBLB	CBLB;LOC105374024;LOC107986109;LOC101929485
chr5	130465772	130465819	chr5:130465772-130465819	AG	10	12	18	21	24	27		CHSY3;LOC107986449
chr1	48064771	48064942	chr1:48064771-48064942	TCCA	16	26	35	38	39	44	LINC02794	LINC02794;SKINT1L
chr3	100965696	100965742	chr3:100965696-100965742	TG	18	22	22	24	24	24	ABI3BP	ABI3BP;SENP7
chr8	135727338	135727369	chr8:135727338-135727369	TC	12	13	15	16	16	16		KHDRBS3
chr5	80966665	80966685	chr5:80966665-80966685	TTG	6	6	6	7	7	7	RASGRF2	MSH3;RASGRF2;ACOT12
chr17	71820504	71820531	chr17:71820504-71820531	CATA	5	6	6	7	7	7
chr9	117020003	117020059	chr9:117020003-117020059	TG	12	18	22	24	26	32	ASTN2	ASTN2	ASTN2
chr4	168553684	168553729	chr4:168553684-168553729	TTG	7	7	13	14	15	16	PALLD	DDX60L;LOC107986198;PALLD
chr12	115727020	115727094	chr12:115727020-115727094	ACAC	14	14	14	18	19	19	LOC105370003	LOC105370003;LOC105370002	TBX3
chr3	60632085	60632111	chr3:60632085-60632111	T	18	24	25	26	26	28	FHIT
chr1	174933081	174933157	chr1:174933081-174933157	TACA	9	12	16	19	19	20	RABGAP1L	RABGAP1L;MRPS14
chr1	101133554	101133595	chr1:101133554-101133595	GT	10	12	20	21	21	23	LOC107985094	SLC30A7;LOC102606465;S1PR1;LOC102723784	S1PR1
chr7	7758051	7758082	chr7:7758051-7758082	TTA	10	11	11	14	14	14	UMAD1	MIOS-DT;RPA3;UMAD1;ICA1;ICA1-AS1
chr1	201702673	201702732	chr1:201702673-201702732	TC	11	13	18	22	26	40	NAV1	RPS10P7;CSRP1-AS1;NAV1;IPO9-AS1;IPO9
chr10	77050275	77050343	chr10:77050275-77050343	A	18	27	37	39	40	70	KCNMA1	KCNMA1;KCNMA1-AS2
chr1	211113975	211114018	chr1:211113975-211114018	CA	8	14	18	20	21	23	KCNH1	HHAT;KCNH1;RCOR3
chr12	79537548	79537603	chr12:79537548-79537603	GT	9	12	17	19	24	32		SYT1	PAWR
chr7	11602238	11602339	chr7:11602238-11602339	AT	28	44	44	48	51	51	THSD7A	LOC105375153;THSD7A;VWDE
chr6	52065169	52065212	chr6:52065169-52065212	AG	9	14	15	20	28	38	PKHD1	PKHD1	TFAP2B
chr14	49109435	49109495	chr14:49109435-49109495	AC	18	18	20	28	28	30	LOC105378178	LOC105378178
chr4	153895582	153895619	chr4:153895582-153895619	T	20	24	33	34	37	43	LOC101927947	LOC101927947;DCHS2
chr5	77878793	77878863	chr5:77878793-77878863	TA	10	16	30	36	42	84		AP3B1
chr8	71500758	71500787	chr8:71500758-71500787	CA	12	14	14	15	15	15	EYA1	XKR9;EYA1
chr14_KZ208920v1_fix	464901	464921	chr14_KZ208920v1_fix:464901-464921	AGC	6	6	6	7	7	7	IRF9
chr7	39167778	39167807	chr7:39167778-39167807	TA	10	15	16	27	27	27	POU6F2	VPS41;POU6F2-AS2;POU6F2;LOC105375238;LOC105375237	VPS41
chr15	61500736	61500782	chr15:61500736-61500782	GT	23	23	23	24	24	24		LOC107984782
chr3	188810460	188810480	chr3:188810460-188810480	AG	8	10	10	16	16	18	LPP	LPP
chr2	60642707	60642736	chr2:60642707-60642736	CA	10	10	10	11	15	17	RN7SL361P	BCL11A
chr6	69361813	69361849	chr6:69361813-69361849	ATAA	6	8	8	9	9	9	ADGRB3	ADGRB3
chr13	83800625	83800679	chr13:83800625-83800679	CA	12	26	26	28	34	34	LOC105370286
chr2	200789762	200789844	chr2:200789762-200789844	ACAC	15	16	19	21	21	21	AOX3P-AOX2P	AOX3P;AOX3P-AOX2P;LINC01792;BZW1-AS1;BZW1
chr14	24163923	24163943	chr14:24163923-24163943	AGC	6	6	6	7	7	7	IRF9	CARMIL3;PCK2;NRL;DCAF11;TM9SF1;TINF2
chr17	10908324	10908344	chr17:10908324-10908344	CAA	9	11	11	12	12	12	LOC105371536		SHISA6
chr14	27317329	27317444	chr14:27317329-27317444	TA	27	38	44	58	64	64		LOC105370421;LOC728755
chr2	152920123	152920158	chr2:152920123-152920158	CCCTC	6	6	6	7	7	7		ARL6IP6;LOC105373691
chr1	63229859	63229893	chr1:63229859-63229893	AAAT	6	6	6	7	9	11	LINC00466	ATG4C;LINC00466;ALG6;ITGB3BP
chr10	82235967	82236048	chr10:82235967-82236048	CA	14	26	30	41	41	41	NRG3	NRG3	NRG3
chr12	115555729	115555772	chr12:115555729-115555772	TC	18	21	21	22	22	23	LOC105370003	LOC107984437;LOC105370003;LOC105370002
chr1	61391436	61391488	chr1:61391436-61391488	AC	12	18	22	16	26	30	NFIA	NFIA
chr18	72383358	72383421	chr18:72383358-72383421	GT	14	20	22	19	26	32
chr8	112707457	112707497	chr8:112707457-112707497	TGG	10	12	12	14	14	14	CSMD3	CSMD3	CSMD3
chr6	70293632	70293675	chr6:70293632-70293675	CA	10	12	20	14	21	26	COL9A1	COL19A1;COL9A1	C6orf57
chr1	82846855	82846909	chr1:82846855-82846909	AC	15	22	28	24	28	30
chr22	39684773	39684799	chr22:39684773-39684799	GAG	7	7	7	9	9	9	CACNA1I	CACNA1I;GRAP2;FAM83F;TNRC6B	CACNA1I;DNAL4;FAM83F;SUN2
chr6_GL000252v2_alt	1896938	1896973	chr6_GL000252v2_alt:1896938-1896973	AC	12	13	14	16	18	30	ATAT1
chr6_GL000255v2_alt	1896197	1896232	chr6_GL000255v2_alt:1896197-1896232	AC	12	13	14	16	18	30	ATAT1
chr6_GL000251v2_alt	2120831	2120866	chr6_GL000251v2_alt:2120831-2120866	AC	12	13	14	16	18	30	ATAT1
chr2	200788374	200788399	chr2:200788374-200788399	ACAC	15	16	19	21	21	21	AOX3P-AOX2P	AOX3P;AOX3P-AOX2P;LINC01792;BZW1-AS1;BZW1
chr6_GL000253v2_alt	1951338	1951373	chr6_GL000253v2_alt:1951338-1951373	AC	12	13	14	16	18	30	ATAT1
chr7	157960679	157960721	chr7:157960679-157960721	A	19	24	34	43	43	44	PTPRN2	PTPRN2
chr6	30641109	30641144	chr6:30641109-30641144	AC	12	13	14	16	18	30	ATAT1	GNL1;MRPS18B;DHX16;PPP1R18;FLOT1
chr6_GL000254v2_alt	1985157	1985194	chr6_GL000254v2_alt:1985157-1985194	AC	12	13	14	16	18	30	ATAT1
chr6_GL000256v2_alt	1941868	1941903	chr6_GL000256v2_alt:1941868-1941903	AC	12	13	14	16	18	30	ATAT1
chr2	50758468	50758494	chr2:50758468-50758494	AAAC	6	6	6	7	7	7	NRXN1
chr10	128239620	128239679	chr10:128239620-128239679	TC	10	12	24	24	30	41
chr11	114175979	114176031	chr11:114175979-114176031	GT	14	18	24	24	26	28	ZBTB16	ZBTB16;NNMT	NNMT;ZBTB16
chr13	104110915	104110964	chr13:104110915-104110964	TG	14	20	26	22	28	35
chr17	55845888	55845939	chr17:55845888-55845939	GT	12	20	27	22	26	34		PCTP	TRIM25
chr2	86041150	86041305	chr2:86041150-86041305	TG	10	31	54	16	75	80	POLR1A	LOC284950;ST3GAL5-AS1;POLR1A;PTCD3	ATOH8
chr14	98136602	98136783	chr14:98136602-98136783	CA	66	74	84	91	91	92	LOC105370655
chr11	100903118	100903156	chr11:100903118-100903156	CA	8	16	24	18	24	32	ARHGAP42	ARHGAP42
chr8	19985576	19985625	chr8:19985576-19985625	AC	10	17.5	27	17	26	31		LOC105379311;SLC18A1;ATP6V1B2
chr7	112435622	112435656	chr7:112435622-112435656	GT	10	16	20	16	24	36	IFRD1	DOCK4;LOC105375457;IFRD1;LSMEM1
chr1	97752291	97752332	chr1:97752291-97752332	CA	10	16	21	18	21	25	DPYD
chr4	64939051	64939174	chr4:64939051-64939174	TA	70	87	94	94	95	110	LINC02232
chr19	44520838	44521896	chr19:44520838-44521896	GT	14	21	521	498	527	530	CEACAM20	LYPD5;ZNF180;CEACAM20;PVR;CEACAM16-AS1
chr5	105786101	105786157	chr5:105786101-105786157	AG	12	16	23	16	28	34
chr4	114676628	114676684	chr4:114676628-114676684	TG	11	17.5	28	26	28	32	UGT8	UGT8;LOC105377382
chr1	89776191	89776423	chr1:89776191-89776423	AGAT	7	23	51	17	60	63	LOC107985744	LRRC8C;LOC107985744;LOC101927975
chr14	37984068	37984109	chr14:37984068-37984109	AC	9	14	20	14	22	27		SSTR1
chr9	78531827	78531884	chr9:78531827-78531884	CA	10	13	22	21	24	30		LOC107987083
chr10	674790	674830	chr10:674790-674830	AG	10	12	20	10	22	32	DIP2C	DIP2C;LARP4B
chr14	67138888	67138916	chr14:67138888-67138916	T	17	21.5	26	26	29	32	GPHN	GPHN;LOC105370538
chr11	39502144	39502221	chr11:39502144-39502221	TG	12	24.5	39	29	39	40		LRRC4C
chr10	66863181	66863219	chr10:66863181-66863219	AC	10	14	18	16	20	24	CTNNA3
chr5	91757529	91757600	chr5:91757529-91757600	TAAAA	6	8	12	9	12	15
chr17	42064063	42064119	chr17:42064063-42064119	CA	13	16.5	24	20	28	36	ZNF385C	ODAD4;DNAJC7;NKIRAS2;ZNF385C;KAT2A
chr3	138977012	138977061	chr3:138977012-138977061	TG	11	15	23	20	24	29		LINC01391;BPESC1;MRPS22
chr15	59838588	59838636	chr15:59838588-59838636	GT	8	14	22	19	26	28		LOC105370839;ANXA2	FOXB1
chr4	73258763	73258824	chr4:73258763-73258824	GCC	20	20	21	21	40	41	ANKRD17	LOC112268467;ANKRD17-DT
chr5	143877971	143877997	chr5:143877971-143877997	TTTA	6	6	6	6	7	9
chr20	38392589	38392654	chr20:38392589-38392654	TC	15	24.5	32	31	35	40		KIAA1755;BPI;LBP;SNHG17;RALGAPB	MANBAL
chr4	183537833	183537891	chr4:183537833-183537891	TG	10	18	22	22	32	34		RWDD4;TRAPPC11;LOC105377581
chr3	74946122	74946159	chr3:74946122-74946159	AC	10	12.5	17	13	18	20
chr14	34678883	34678980	chr14:34678883-34678980	TG	24	36	44	10	46	46	RNU6-1261P	BAZ1A	SNX6
chr18	67671994	67672031	chr18:67671994-67672031	GT	10	11.5	15	11	19	22	DSEL-AS1	DSEL-AS1;LOC105372174	DSEL
chr8	116354022	116354114	chr8:116354022-116354114	GT	18	24	37	30	46	50		LINC00536;LOC105375711
chr3	44650069	44650102	chr3:44650069-44650102	TG	10	12	13	13	17	18	ZKSCAN7-AS1	ZNF852;ZKSCAN7-AS1;ZDHHC3
chr3_KN196475v1_fix	175423	175456	chr3_KN196475v1_fix:175423-175456	TG	10	12	13	13	17	18	ZKSCAN7-AS1
chr5	13173061	13173105	chr5:13173061-13173105	CA	12	16	18	18	22	24	LOC105374659
chr8	40658614	40658670	chr8:40658614-40658670	AC	16	18	22	22	28	32	ZMAT4
chr3	173023132	173023173	chr3:173023132-173023173	TG	9	13	22	19	21	29	SPATA16
chr16	20134594	20134655	chr16:20134594-20134655	GT	21	26	32	28	33	38		LOC105371117;PDILT;ACSM5
chr12	102536399	102536446	chr12:102536399-102536446	CA	14	20	24	17	26	31	LOC105369944	PARPBP;LOC105369944
chr7	13993623	13993679	chr7:13993623-13993679	ATTT	8	8	10	10	14	16		LOC105375161;DGKB
chr9	36703597	36703647	chr9:36703597-36703647	GT	10	17	24	24	24	28		MELK;LOC105376030;PAX5	MELK
chr5	118366000	118366062	chr5:118366000-118366062	TA	8	16	28	32	49	98	LINC02208	LINC00992;LINC02147;LINC02208;LINC02215
chr9	71010913	71010961	chr9:71010913-71010961	AC	11	18	22	20	24	26	TRPM3	LOC107987078;TRPM3
chr11	123899480	123899537	chr11:123899480-123899537	TG	12	20	36	29	29	38	OR8D4	ZNF202;OR10G8
chr2	217910703	217910762	chr2:217910703-217910762	CA	12	18	28	25	30	35	TNS1	TNS1;TNS1-AS1;RUFY4	RUFY4;TNS1
chr6	156781976	156782004	chr6:156781976-156782004	T	18	21	28	22	31	57	ARID1B	ARID1B
chr12	79978052	79978088	chr12:79978052-79978088	CA	10	14	20	14	20	26		PPP1R12A;PPP1R12A-AS1;OTOGL	PAWR
chr7	78944708	78944754	chr7:78944708-78944754	TATT	7	8	12	10	11	14	MAGI2	MAGI2
chr8	21557353	21557407	chr8:21557353-21557407	AC	16	20	28	26	28	36		LOC107986922;XPO7
chr4	162143786	162143833	chr4:162143786-162143833	AC	8	17	19	19	20	28	FSTL5
chr4	104816716	104816759	chr4:104816716-104816759	AC	10	18.5	22	22	22	23			TET2
chr8_KV880767v1_fix	163619	163673	chr8_KV880767v1_fix:163619-163673	AC	16	20	28	26	28	36
chr10	45784253	45784333	chr10:45784253-45784333	TA	13	20	31	13	42	84	WASHC2C
chr7	79443264	79443317	chr7:79443264-79443317	GT	13	18	26	22	26	31	MAGI2	MAGI2;LOC105375371
chr12	1007461	1007541	chr12:1007461-1007541	TC	14	26	36	33	40	50	ERC1	RAD52;ERC1
chr1	214214172	214214218	chr1:214214172-214214218	CA	10	20	32	24	34	42		RPS6KC1;LOC107985263
chr11	95749245	95749280	chr11:95749245-95749280	GT	10	14	22	16	21	24		SESN3;FAM76B;CEP57
chr7	11248394	11248448	chr7:11248394-11248448	TG	8	14	18	16	26	30	LOC105375153	PHF14;LOC105375153
chr13	68537248	68537317	chr13:68537248-68537317	TG	20	26	30	28	35	35
chr6	54813850	54813886	chr6:54813850-54813886	AG	8	16	18	18	18	20		LOC107986606;FAM83B;HCRTR2	HCRTR2
chr9	24047276	24047328	chr9:24047276-24047328	GT	12	14	20	18	28	34		LOC105375993
chr14	61947268	61947317	chr14:61947268-61947317	GT	9	14	24	19	27	32	SYT16	SYT16
chr2	190741849	190741894	chr2:190741849-190741894	AC	11	17	24	17	24	29		MFSD6;NAB1	HIBCH;INPP1;TMEM194B
chr2	237803303	237803377	chr2:237803303-237803377	AC	10	26	44	36	38	62	RBM44	LRRFIP1;RBM44;RAMP1;PER2
chr12	97926454	97926495	chr12:97926454-97926495	A	18	22	28	17	30	57
chr1	181140755	181140797	chr1:181140755-181140797	TG	10	15	22	22	22	22		XPR1;KIAA1614;STX6;LINC01732	AL162431.1;IER5;MR1;STX6
chr1	112660254	112660293	chr1:112660254-112660293	GATT	8	8	10	10	10	10	CAPZA1	WNT2B;CAPZA1;TAFA3
chr6	117271297	117271349	chr6:117271297-117271349	AAT	9	12	17	17	18	25	VGLL2	VGLL2;ROS1
chr2	78570443	78570542	chr2:78570443-78570542	AG	16	32	44	33	50	51
chr1	48268305	48268345	chr1:48268305-48268345	TG	10	14	16	16	20	24	SPATA6
chr10	43837015	43837222	chr10:43837015-43837222	TA	8	80	99	86	104	105		ZNF32-AS3;HNRNPA3P1;LOC105378275;CXCL12;TMEM72-AS1
chr9	94106937	94106972	chr9:94106937-94106972	GTTT	6	7	8	8	9	12	PTPDC1	PTPDC1;LINC02603;LOC105376154
chr14	42661735	42661772	chr14:42661735-42661772	TC	11	13	18	16	19	29
chr2	163391594	163391642	chr2:163391594-163391642	TG	10	18	24	16	26	30
chr5	103335131	103335210	chr5:103335131-103335210	GA	20	23.5	42	31	38	50		MACIR;PDZPH1P
chr9	8031184	8031219	chr9:8031184-8031219	GT	16	17	18	18	18	19		PTPRD
chr4	175992044	175992092	chr4:175992044-175992092	AC	13	20	26	17	28	32	GPM6A	LOC107984113;GPM6A
chr16	55257332	55257363	chr16:55257332-55257363	TTA	10	10	11	11	11	12			GNAO1
chr11	66215903	66215952	chr11:66215903-66215952	AAT	8	11	17	11	16	19	PACS1	SF3B2;PACS1
chr9	72332092	72332136	chr9:72332092-72332136	A	17	30	43	43	45	46	LINC01504	TMC1
chr16	28322920	28323006	chr16:28322920-28323006	CT	14	26	40	26	44	60	SBK1	XPO6	GSG1L;IL27;SBK1
chr1	241315087	241315134	chr1:241315087-241315134	T	17	25.5	43	37	51	54	RGS7	RGS7	RGS7
chr10	59534629	59534692	chr10:59534629-59534692	CA	17	20	31	31	32	36	LOC107984235	PHYHIPL;FAM13C;LOC107984235;LOC105378319
chr13	20466683	20466711	chr13:20466683-20466711	TG	10	14	18	14	20	28	CRYL1	LOC107984553;CRYL1;LINC00367	GJB6
chr1	182234349	182234387	chr1:182234349-182234387	AAAC	6	6	9	8	9	12	LINC01344	LINC00272;RGSL1
chr7	81212474	81212507	chr7:81212474-81212507	AC	8	14	18	17	17	19		SEMA3C
chr10	55499405	55499453	chr10:55499405-55499453	AC	10	15	22	14	22	28	PCDH15
chr6	49163397	49163429	chr6:49163397-49163429	AAT	9	10	10	10	11	11		PTCHD4
chr3	53798293	53798349	chr3:53798293-53798349	GT	12	14	24	22	28	30	CACNA1D	CACNA1D	CACNA1D;TKT
chr4	73434132	73434184	chr4:73434132-73434184	TATATC	5	8	9	8	10	11	AFP	ANKRD17-DT;AFP
chr2	27481426	27481470	chr2:27481426-27481470	CA	12	16	22	16	22	24	IFT172	ZNF513;PPM1G;NRBP1;GCKR;C2orf16;ZNF512;SLC4A1AP
chr12	80473023	80473077	chr12:80473023-80473077	AC	10	18	33	26	28	36	PTPRQ
chr10	65235032	65235075	chr10:65235032-65235075	TG	13	15.5	20	19	21	29
chr1	111541666	111541711	chr1:111541666-111541711	GA	10	16	18	15	23	24	TMIGD3	ATP5PB;TMIGD3;RAP1A;KCND3
chr16	13049157	13049227	chr16:13049157-13049227	TG	20	23	36	28	31	40	SHISA9	SNX29;SHISA9;ERCC4	SHISA9
chr1	16136304	16136335	chr1:16136304-16136335	AAT	6	6	8	7	12	16	EPHA2	FAM131C;ARHGEF19;FBXO42
chr7	126001954	126002066	chr7:126001954-126002066	AGAT	13	16	28	18	33	38		LOC101928283;GRM8
chr11	76400007	76400050	chr11:76400007-76400050	AC	12	14	22	16	22	28	GVQW3	GVQW3;EMSY	LRRC32;WNT11
chr5	142226790	142226817	chr5:142226790-142226817	A	18	26	32	24	30	34		NDFIP1;LOC107986455;SPRY4;SPRY4-AS1;FGF1
chr3	84330640	84330773	chr3:84330640-84330773	AT	54	66	67	67	67	68
chr6	125138172	125138202	chr6:125138172-125138202	CA	13	14	18	16	16	20		RNF217;TPD52L1
chr2	180472996	180473047	chr2:180472996-180473047	CA	19	21	26	25	26	29		UBE2E3;LINC01934
chr14	30396617	30396662	chr14:30396617-30396662	GT	10	14	28	21	23	29		LOC105370430;LOC112267868;G2E3-AS1;G2E3
chr20	26218313	26218344	chr20:26218313-26218344	CA	10	15	16	16	16	17
chr17	52570171	52570220	chr17:52570171-52570220	GA	12	17	25	18	27	41
chr17_KV766197v1_alt	135995	136044	chr17_KV766197v1_alt:135995-136044	GA	12	17	25	18	27	41
chr1	169737310	169737508	chr1:169737310-169737508	TA	24	87	94	85	100	143		F5;SELP;C1orf112
chr18	47530461	47530526	chr18:47530461-47530526	CA	12	29	34	33	33	34	MIR4527HG	SKOR2;MIR4527HG;LOC105372100	SKOR2
chr2	115507018	115507067	chr2:115507018-115507067	AC	10	20	28	24	26	28	DPP10	DPP10
chr14	37787876	37787924	chr14:37787876-37787924	TG	14	18	24	20	24	30	TTC6	TTC6;LINC00517
chr6	50408383	50408439	chr6:50408383-50408439	TG	14	20	26	22	26	30
chr1	164941474	164941693	chr1:164941474-164941693	AT	20	68	91	15	128	138		PBX1
chr15	99334403	99334440	chr15:99334403-99334440	GT	9	15	19	16	19	26	LRRC28	LRRC28;LOC105371017	AC015660.1;DKFZP779J2370;LYSMD4;MEF2A
chr3	142227398	142227469	chr3:142227398-142227469	ATAC	9	10	13	11	15	19		TFDP2;XRN1
chr6	52414012	52414070	chr6:52414012-52414070	GT	10	22	30	28	36	42		MCM3;PAQR8;EFHC1;TMEM14A	MCM3;TMEM14A
chr11	45191807	45191846	chr11:45191807-45191846	TTA	8	12	54	13	13	14	PRDM11	LOC105376652;PRDM11
chr20	39984421	39984477	chr20:39984421-39984477	CA	10	23.5	28	28	28	28
chr7	9487461	9487504	chr7:9487461-9487504	TG	13	17.5	23	21	22	22
chr14	33627008	33627039	chr14:33627008-33627039	TA	12	15	16	16	16	16	NPAS3	AKAP6;NPAS3
chr7	121145112	121145180	chr7:121145112-121145180	AT	28	36	38	38	38	38	CPED1	CPED1;FAM3C
chr4	32338357	32338433	chr4:32338357-32338433	AT	27	30	38	38	38	38
chr7	105734803	105734831	chr7:105734803-105734831	AG	11	12	14	14	14	14	ATXN7L1	ATXN7L1
chr14	29527136	29527177	chr14:29527136-29527177	AT	20	20	24	21	21	21			FOXG1
chr4	159436766	159436882	chr4:159436766-159436882	TA	55	56	58	58	58	58		RAPGEF2
chr10	113574928	113574962	chr10:113574928-113574962	TG	14	16	18	18	18	18	HABP2	HABP2;CASP7
chr7	125398474	125398525	chr7:125398474-125398525	CA	22	25	26	26	26	26		LOC101928283;GRM8
chr12	110927654	110927694	chr12:110927654-110927694	AC	12	16	22	20	20	20		CCDC63;MYL2;CUX2
chr5	162666796	162666859	chr5:162666796-162666859	AT	12	20	42	28	32	35		LOC105377697
chr5	83484292	83484461	chr5:83484292-83484461	CATC	9	16	44	42	42	42	VCAN	VCAN
chr21	29830196	29830251	chr21:29830196-29830251	TG	18	26	33	28	28	28	GRIK1	GRIK1	CCT8;CLDN8;USP16
chr3_KN538364v1_fix	121608	121711	chr3_KN538364v1_fix:121608-121711	GCC	12	33	46	35	35	36	RYBP
chr6	61848470	61848593	chr6:61848470-61848593	TA	10	19	27	23	62	94	KHDRBS2	KHDRBS2
chr16	18014709	18014761	chr16:18014709-18014761	TC	10	18	24	22	26	30
chr6	7328874	7328919	chr6:7328874-7328919	GT	9	12	18	9	21	26	CAGE1	RIOK1
chr5	38994420	38994452	chr5:38994420-38994452	A	20	21	23	21	28	48	RICTOR	OSMR;FYB1;C9
chr4	138970771	138970807	chr4:138970771-138970807	A	17	22	35	20	33.5	47	LOC105377448	LOC105377448;NOCT
chr7	79304182	79304232	chr7:79304182-79304232	TG	22	24.5	32	28	32	40	MAGI2	MAGI2;LOC105375371	MAGI2
chr12	43249599	43249642	chr12:43249599-43249642	AAAT	7	7	10	8	11	13		PRICKLE1
chr18	30750899	30750949	chr18:30750899-30750949	AC	13	22	26	24	26	26
chr3	28685204	28685251	chr3:28685204-28685251	AC	15	19.5	22	18	26	29	LINC00693	ZCWPW2
chr18	41645523	41645567	chr18:41645523-41645567	TG	12	18	20	20	22	26		LOC105372084
chr15	33235175	33235225	chr15:33235175-33235225	ATT	9	13	17	16	17	19	TMCO5B	FMN1;TMCO5B;RYR3	GREM1
chr5	124403159	124403213	chr5:124403159-124403213	AC	11	18	24	20	24	30	LINC01170
chr2	40669114	40669162	chr2:40669114-40669162	GT	8	16	22	20	22	28		SLC8A1-AS1;SLC8A1
chr8	83766352	83766400	chr8:83766352-83766400	AC	16	20	24	18	26	30
chr5	100580904	100580944	chr5:100580904-100580944	GTTT	8	9	10	9	10	10	FAM174A
chr2	23818068	23818142	chr2:23818068-23818142	AC	12	24	36	34	36	40	ATAD2B
chr19	37236955	37237014	chr19:37236955-37237014	AC	11	14	25	23	28	36	ZNF383	LINC00665;ZNF566-AS1;ZNF260;ZNF850;LOC105372395;WDR87
chr6	100727650	100727681	chr6:100727650-100727681	AAC	7	9	13	10	12	16	ASCC3	ASCC3
chr2	31384120	31384161	chr2:31384120-31384161	GT	14	18	24	18	26	30	XDH	EHD3;XDH
chr11	99889292	99889357	chr11:99889292-99889357	GT	8	16	26	20	28	35	CNTN5
chr16	9582696	9582734	chr16:9582696-9582734	A	18	23.5	29	26	38	40	LOC101927026	GRIN2A
chr3	160771544	160771570	chr3:160771544-160771570	T	17	20	27	20	29	32	PPM1L	PPM1L	PPM1L
chr2	32271537	32271582	chr2:32271537-32271582	AG	10	12	20	16	22	35		SLC30A6;YIPF4;BIRC6
chr13	29552223	29552270	chr13:29552223-29552270	AC	13	18	24	19	23	28	SLC7A1	MTUS2;SLC7A1;UBL3
chr12	40965994	40966039	chr12:40965994-40966039	CA	16	17	23	17	23	28	CNTN1	CNTN1
chr22	42057827	42057902	chr22:42057827-42057902	AT	9	24.5	31	12	35	42	WBP2NL	SMIM45;SEPTIN3;NAGA;NDUFA6;NDUFA6-DT;CYP2D7
chr11	117638316	117638365	chr11:117638316-117638365	GT	10	14	21	19	24	30	DSCAML1	CEP164;DSCAML1;FXYD6-FXYD2
chr6	44344391	44344423	chr6:44344391-44344423	GT	8	12	16	16	18	20	POLR1C	NFKBIE;POLR1C;CDC5L
chr12	74350316	74350343	chr12:74350316-74350343	TG	8	14	24	14	26	33
chr12	3660830	3660888	chr12:3660830-3660888	AC	10	14	26	20	26	32	CRACR2A	LINC02827;LOC100128253;PRMT8;CRACR2A;PARP11
chr7	103352216	103352246	chr7:103352216-103352246	A	17	22	30	19	32	36	PSMC2	PMPCB;SLC26A5	FAM185A
chr11	9770773	9770813	chr11:9770773-9770813	TTG	7	8	11	10	12	16	SBF2-AS1	SWAP70;SBF2-AS1;LOC101928008;SBF2;CAND1.11
chr10	100893889	100893941	chr10:100893889-100893941	AC	12	16	21	20	26	32		SEC31B;HIF1AN;SLF2	LZTS2
chr4	72526571	72526605	chr4:72526571-72526605	TG	10	12	20	14	20	24	ADAMTS3	ADAMTS3
chr7_KQ031388v1_fix	3254	3304	chr7_KQ031388v1_fix:3254-3304	TG	14	16.5	24	19	28	32
chr1	175517013	175517070	chr1:175517013-175517070	GA	10	15	27	19	26	36	TNR	TNR;COP1	TNR
chr7	154425605	154425655	chr7:154425605-154425655	TG	14	16.5	24	19	28	32	DPP6	DPP6;LOC105375582
chr2	175329469	175329542	chr2:175329469-175329542	CA	9	16	25	13	32	39			HOXD13
chr2	171334072	171334110	chr2:171334072-171334110	AAAAC	5	6	7	7	8	11	METTL8	GORASP2;TLK1;METTL8;DCAF17
chr9	83523388	83523418	chr9:83523388-83523418	TC	12	12	13	16	16	16	FRMD3	FRMD3
chr2	185816675	185816702	chr2:185816675-185816702	TAAAA	5	5	5	6	6	6	FSIP2
chr20	38888877	38888928	chr20:38888877-38888928	AC	15	19	24	16	26	32	PPP1R16B	ACTR5;PPP1R16B;FAM83D
chr4	76596582	76596625	chr4:76596582-76596625	AC	8	16	21	15	22	28	SHROOM3	SHROOM3;SHROOM3-AS1	SOWAHB
chr2	6573941	6573994	chr2:6573941-6573994	AC	8	19	26	19	26.5	28
chr3	9123788	9123810	chr3:9123788-9123810	AG	8	10	10	10	12	14	SRGAP3	RAD18;SRGAP3	RAD18
chr12	19518216	19518238	chr12:19518216-19518238	T	18	20	22	22	23	25	AEBP2	PLEKHA5;LOC101928387
chr6	117686846	117686899	chr6:117686846-117686899	GT	13	17	25	19	24	29	NUS1	NEPNP;NUS1
chr15	88437310	88437373	chr15:88437310-88437373	CA	12	28	30	28	31	33		MRPL46
chr10	117685442	117685478	chr10:117685442-117685478	CA	10	16	22	16	26	30		EMX2OS
chr11	69120949	69121097	chr11:69120949-69121097	CA	32	59	74	63	74	74
chr9	80617859	80617890	chr9:80617859-80617890	TG	9	13	16	13	16	26			TLE1
chr4	81646322	81646375	chr4:81646322-81646375	GT	9	18	24	19	26	30		RASGEF1B
chr3	161538511	161538571	chr3:161538511-161538571	CT	12	19	28	25	30	42
chr2	43460236	43460280	chr2:43460236-43460280	A	17	20	26	26	29	45	THADA	THADA
chr7	153142379	153142442	chr7:153142379-153142442	GA	13	26	32	30	38	49	LOC101929087	ACTR3B;LOC102723686
chr20	7257556	7257601	chr20:7257556-7257601	CA	11	20	24	20	24	25
chr5	175553042	175553088	chr5:175553042-175553088	AC	14	16	24	16	22	30		SFXN1
chr6	113037751	113037988	chr6:113037751-113037988	AT	18	74	94	55	169	244		LOC107986634;LOC105377949;MARCKS;MROCKI
chr3	180295287	180295337	chr3:180295287-180295337	AC	18	18	24	16	26	30		PEX5L;PEX5L-AS2;LINC02053;TTC14-DT;TTC14	TTC14
chr9	71637867	71637901	chr9:71637867-71637901	T	17	24	29	24	36	46
chr14	82206829	82206868	chr14:82206829-82206868	TG	10	12	18	15	19	25
chr14	75970563	75970618	chr14:75970563-75970618	AAT	6	9	15	14	17	20	TGFB3	TTLL5;IFT43	C14orf1;FLVCR2;IFT43
chr1	46211440	46211481	chr1:46211440-46211481	CA	11	12	23	18	23	27	POMGNT1	MAST2;TSPAN1;RAD54L
chr1	44405366	44405438	chr1:44405366-44405438	GCC	13	20	20	4	24	25	RNF220	ERI3;RNF220
chr6	4978498	4978548	chr6:4978498-4978548	CT	10	18	26	20	30	40	RPS18P8	CDYL;LYRM4-AS1;LYRM4
chr2	27081109	27081165	chr2:27081109-27081165	GT	13	22	31	24	28	34	EMILIN1	DPYSL5;TMEM214;KHK;CGREF1	CENPA;SLC35F6
chr2	13828522	13828580	chr2:13828522-13828580	TA	35	36	39	39	40	40
chr18	41785296	41785333	chr18:41785296-41785333	AC	10	13.5	18	16	19	26		PIK3C3
chr6	40350154	40351126	chr6:40350154-40351126	CA	12	471	521	482	486	486	LINC00951
chr17	34871215	34871243	chr17:34871215-34871243	AC	14	14	40	14	42	42	LOC105371742		C17orf102;TMEM132E
chr4	140755916	140755968	chr4:140755916-140755968	CCG	9	12	12	18	18	18	TBC1D9	TBC1D9;RNF150
chr1	156228257	156228288	chr1:156228257-156228288	T	18	20	26	17	33	44	PMF1-BGLAP	UBQLN4;SEMA4A;PMF1-BGLAP;PMF1;SMG5
chr1	210026606	210026643	chr1:210026606-210026643	AC	12	14	18	15	20	25	SYT14	SYT14
chr1	66261325	66261397	chr1:66261325-66261397	AC	15	21.5	44	22	36	36	PDE4B	PDE4B
chr10	109961369	109961415	chr10:109961369-109961415	TG	16	18	25	18	24	27	ADD3-AS1	RNU4-5P;XPNPEP1;ADD3	ADD3;XPNPEP1
chr10	94367243	94367273	chr10:94367243-94367273	TG	9	12	16	14	16	18		PLCE1;NOC3L;TBC1D12
chr18	36369441	36369499	chr18:36369441-36369499	AC	10	16	20	14	28	34	FHOD3	MOCOS;FHOD3
chr3	180528153	180528206	chr3:180528153-180528206	CA	9	18	26	20	27	34	TTC14-DT	PEX5L;PEX5L-AS2;TTC14-DT;TTC14
chr8	124660433	124660473	chr8:124660433-124660473	CA	9	10	20	14	20	24	MTSS1	NDUFB9;TATDN1;MTSS1;LOC105375741;LOC105375743;SQLE
chr3	177727619	177727660	chr3:177727619-177727660	GT	8	12	20	11	21	25	LINC00578	LINC00578	TBL1XR1
chr5	120888414	120888460	chr5:120888414-120888460	TG	10	16	24	20	24	28
chr17	14349491	14349530	chr17:14349491-14349530	CA	13	16.5	23	15	23	29			COX10
chr12	108038433	108038561	chr12:108038433-108038561	AT	20	35	62	28	64	87			FICD;WSCD2
chr22	38731011	38731050	chr22:38731011-38731050	TG	10	10	21	14	21	27	GTPBP1	JOSD1;SUN2;DNAL4;CBX6	DNAL4;SUN2
chr18	47981057	47981100	chr18:47981057-47981100	AC	10	19	22	21	22	36		SMAD2;ZBTB7C
chr12	68557268	68557306	chr12:68557268-68557306	CA	9	14.5	16	14	20	20		MDM1;RAP1B;NUP107;MDM2	MDM1
chr10	43441035	43441068	chr10:43441035-43441068	T	17	21.5	25	20	38	64	ZNF487	RASGEF1A;ZNF487
chr2	216619984	216620045	chr2:216619984-216620045	GT	16	25	32	28	31	34		RPL37A;IGFBP5	RPL37A
chr5	101878694	101878740	chr5:101878694-101878740	GT	10	19	24	22	24	28		LOC105379102
chr3	154256549	154256575	chr3:154256549-154256575	A	17	19	27	23	29	31	ARHGEF26	ARHGEF26-AS1
chr3_KI270777v1_alt	25468	25494	chr3_KI270777v1_alt:25468-25494	T	17	19	27	23	29	31	LOC112268322
chr12	22583378	22583431	chr12:22583378-22583431	AC	12	17	27	19	27	30	C2CD5-AS1	C2CD5;ETNK1;LINC02955
chr5	34799482	34799540	chr5:34799482-34799540	AC	8	18	22	18	26	34	RAI14	RAI14
chr8	91332492	91332534	chr8:91332492-91332534	AC	10	15	20	16	22	26	SLC26A7	LRRC69;SLC26A7	LRRC69
chr14	62826383	62826443	chr14:62826383-62826443	TG	10	22	36	26	32	36	KCNH5	KCNH5
chr7	134742017	134742057	chr7:134742017-134742057	AC	12	16	22	18	22	30	LOC107986850	CALD1;AGBL3
chr7	114830748	114830793	chr7:114830748-114830793	TG	13	18	23	21	23	29		FOXP2
chr12_KI270834v1_alt	69641	69687	chr12_KI270834v1_alt:69641-69687	AG	10	12	22	16	22	30	DNAH10
chr10	130253612	130253657	chr10:130253612-130253657	GT	10	15.5	26	21	27	33	LINC02646	LINC02646
chr12	123896149	123896195	chr12:123896149-123896195	AG	10	12	22	16	22	30	DNAH10	ATP6V0A2;DNAH10;ZNF664;ZNF664-RFLNA	DNAH10OS
chr8	68820268	68820317	chr8:68820268-68820317	AC	9	19	28	23	27	35		C8orf34;LOC107986951;SULF1
chr12	17658108	17658355	chr12:17658108-17658355	TA	22	85	124	106	122	139		MGST1
chr6	99290102	99290146	chr6:99290102-99290146	CA	12	17	22	20	24	30	FAXC	FAXC;COQ3;LOC101927365;TSTD3;USP45
chr7	81760662	81760723	chr7:81760662-81760723	TG	14	22	22	20	29	33	HGF	LOC100128317;CACNA2D1;CACNA2D1-AS1
chr9	20340125	20340184	chr9:20340125-20340184	AC	10	19	29	24	29	36	MLLT3	SLC24A2;MLLT3;FOCAD	MLLT3;PTPLAD2
chr9	36792754	36792817	chr9:36792754-36792817	CA	12	17.5	31	25	31	41	LOC105376030	MELK;LOC105376030;PAX5
chr7	144144094	144144135	chr7:144144094-144144135	AC	14	19	23	20	26	29	OR2A13P
chr5	54079968	54080023	chr5:54079968-54080023	CA	13	19	24	19	28	35	ARL15	ARL15	NDUFS4
chr7_KZ208913v1_alt	98650	98701	chr7_KZ208913v1_alt:98650-98701	AC	14	19	23	20	26	29	OR2A13P
chr20	48457549	48458023	chr20:48457549-48458023	TG	20	236	236	17	238	238		LOC107985439;LOC105372646	SULF2
chr2	173642390	173642452	chr2:173642390-173642452	GT	10	26	34	28	30	46	LOC107985961	LOC107985961
chr2	103412091	103412131	chr2:103412091-103412131	CA	12	14	21	18	22	24
chr16	10802242	10802301	chr16:10802242-10802301	GT	14	18	25	22	27	33	TVP23A	NUBP1;TVP23A;DEXI;CIITA;CLEC16A	CIITA;TVP23A
chr2	119231343	119231384	chr2:119231343-119231384	GT	10	12.5	18	15	17	28	STEAP3	MARCO;LOC107985941;C2orf76
chr6	134279432	134279467	chr6:134279432-134279467	AAAT	6	7	12	7	9	14	SGK1	SGK1
chr7	40304720	40304761	chr7:40304720-40304761	AAT	6	7	13	9	13	14	SUGCT	SUGCT	INHBA
chr8	102435286	102435329	chr8:102435286-102435329	AC	14	16	26	18	23	30	LOC105375683	UBR5;LOC105375683;LOC101927245
chr7	32030079	32030125	chr7:32030079-32030125	AC	12	15.5	21	14	24	28	PDE1C	PDE1C
chr5	148868435	148868491	chr5:148868435-148868491	TG	10	22	30	22	32	42		SH3TC2
chr18	49974780	49974828	chr18:49974780-49974828	CA	14	19	40	24	32	42	MYO5B	MYO5B
chr10	16491941	16491964	chr10:16491941-16491964	CA	10	11	12	12	12	13	PTER	PTER;LOC101928701;CUBN
chr7	54722272	54722345	chr7:54722272-54722345	GT	14	25	53	33	38	51
chr11	117773530	117773578	chr11:117773530-117773578	CA	13	20	27	22	26	30	DSCAML1	CEP164;DSCAML1;FXYD6-FXYD2
chr1	175847682	175847720	chr1:175847682-175847720	TG	10	14	20	18	20	24		TNR;LINC02803;COP1	TNR
chr2	53620420	53620470	chr2:53620420-53620470	GT	12	14	22	12	24	30		ASB3;GPR75-ASB3
chr3	17380040	17380090	chr3:17380040-17380090	TG	12	14	24	14	26	34	TBC1D5	TBC1D5
chr1	199011033	199011094	chr1:199011033-199011094	AC	13	18	37	18	33	37	LINC01222	PTPRC;LINC02789;LOC105371680
chr4	78593804	78593829	chr4:78593804-78593829	T	17	19	25	23	26	29	ANXA3	FRAS1;ANXA3;BMP2K
chr11	73445420	73445449	chr11:73445420-73445449	T	19	20	26	18	30	54	FAM168A	FAM168A;RAB6A	PLEKHB1;RELT
chr8	87092345	87092576	chr8:87092345-87092576	GT	12	57	82	16	117	162	CNBD1	CNBD1
chr19	12794411	12794455	chr19:12794411-12794455	A	17	21	28	17	45	47	JUNB	ZNF490;DHPS;FBXW9;GET3;HOOK2;RNASEH2A;MAST1;DNASE2
chr8	56163211	56163236	chr8:56163211-56163236	T	17	23	26	24	27	30	PLAG1	PLAG1
chr15	88435972	88436020	chr15:88435972-88436020	CA	12	18	24	22	24	30		MRPL46
chr2	50224674	50224734	chr2:50224674-50224734	AG	20	22	24	22	30	34	NRXN1	NRXN1
chr7	107116856	107116983	chr7:107116856-107116983	TA	5	60	61	44	64	66	PRKAR2B	LINC02577;PRKAR2B;HBP1
chr11	113187542	113187590	chr11:113187542-113187590	TG	8	19	24	24	26	30	NCAM1	NCAM1;TTC12
chr4	48306526	48306571	chr4:48306526-48306571	GT	12	15	24	17	23	30		TXK;LOC105374445;SLAIN2
chr11	64143744	64143802	chr11:64143744-64143802	AC	12	19	30	22	32	40	MACROD1	MACROD1;LOC105369339;STIP1	NRXN2
chr3	105838250	105838277	chr3:105838250-105838277	T	18	22	26	24	27	30	CBLB	CBLB;LOC105374024;LOC107986109;LOC101929485
chr8	64095044	64095092	chr8:64095044-64095092	AC	10	16	24	20	24	28	LINC01414	LOC102724612;LINC01414
chr9	90955110	90955151	chr9:90955110-90955151	T	21	26	45	36	48	54	LOC105379829	SYK;LINC02937	NFIL3;ROR2
chr1	95026463	95026514	chr1:95026463-95026514	TG	12	19	26	23	26	31	ALG14	SLC44A3-AS1;SLC44A3;ALG14	ALG14;F3
chr11	117477350	117477409	chr11:117477350-117477409	GT	11	18	25	14	27	34	DSCAML1	CEP164;DSCAML1;FXYD6-FXYD2	DSCAML1
chr14	61595008	61595055	chr14:61595008-61595055	CA	9	10	20	11	22	26	FLJ22447	PRKCH;HIF1A;HIF1A-AS3;SNAPC1	RP11-47I22.4
chr15_GL383555v2_alt	328593	328721	chr15_GL383555v2_alt:328593-328721	TA	72	84	91	78	90	90	MEGF11
chr15	66224638	66224766	chr15:66224638-66224766	TA	72	84	91	78	90	90	MEGF11	RAB11A;MEGF11;DIS3L-AS1;DIS3L
chr9	124711193	124711215	chr9:124711193-124711215	A	17	21.5	31	17	28	33	NR6A1	NR6A1;OLFML2A	NR5A1;NR6A1;PSMB7;WDR38
chr5	24210007	24210128	chr5:24210007-24210128	AT	13	60	63	62	79	82
chr15	62341283	62341367	chr15:62341283-62341367	ATAG	12	14	19	16	20	23	MIR6085	TLN2
chr1	56445465	56445505	chr1:56445465-56445505	CA	12	16	22	20	22	26		FYB2
chr10	34198454	34198506	chr10:34198454-34198506	GT	12	18	26	23	26	30	PARD3	NRP1;PARD3	NRP1
chr9	99223316	99223344	chr9:99223316-99223344	A	17	22.5	28	24	29	32	SEC61B	TGFBR1
chr6	47232625	47232674	chr6:47232625-47232674	AC	13	16	24	17	24	32	TNFRSF21	TNFRSF21
chr13	82084149	82084188	chr13:82084149-82084188	GT	10	14	21	15	22	25
chr9	114245149	114245176	chr9:114245149-114245176	T	23	25	30	26	32	39	COL27A1	AMBP;LOC107987120;COL27A1;LOC105376224;AKNA	AMBP;COL27A1
chr10	106606261	106606322	chr10:106606261-106606322	AC	14	21	27	20	25	35	SORCS1	SORCS1	SORCS1
chr2	83399633	83399700	chr2:83399633-83399700	TC	15	16.5	27	19	29	38
chr3	58870054	58870082	chr3:58870054-58870082	TGTC	6	6	6	7	7	8	CFAP20DC		FAM107A
chr2	75423547	75423589	chr2:75423547-75423589	AC	12	16	20	16	22	28		POLE4;TACR1;EVA1A
chr11	72872272	72872304	chr11:72872272-72872304	T	17	20	24	30	31	32	FCHSD2	ATG16L2;FCHSD2	ARAP1;PDE2A;RELT;STARD10
chr1	190421292	190421327	chr1:190421292-190421327	ATT	7	8	9	12	14	15	BRINP3
chr3	184568881	184568907	chr3:184568881-184568907	CCCT	6	6	6	7	7	7	EPHB3	LOC107986163;VPS8	MAGEF1
chr10	121364508	121364550	chr10:121364508-121364550	A	19	23	39	43	43	48		LOC105378522;FGFR2	FGFR2
chr1	59106797	59106859	chr1:59106797-59106859	TTA	10	13	15	16	20	23		LINC01135;LINC02777;LINC01358;FGGY
chr5	77887364	77887420	chr5:77887364-77887420	A	23	35	55	56	57	71	LOC101929154	AP3B1
chr7	36659741	36659773	chr7:36659741-36659773	T	22	27	29	33	34	36	AOAH	AOAH;ELMO1
chr1	90376239	90376293	chr1:90376239-90376293	AC	18	18	18	28	28	28	LOC105378850	LOC105378849;LINC02787
chr6	149802608	149802637	chr6:149802608-149802637	T	17	22	26	27	30	30	PCMT1	PCMT1;LRP11
chr4	88059733	88059795	chr4:88059733-88059795	ATAC	10	12	15	16	16	19	PKD2	PKD2;ABCG2	HERC3;PIGY;PYURF;SLC10A6
chr9	21337308	21337340	chr9:21337308-21337340	TTTTG	6	6	6	7	7	9		LOC107987053;MIR31HG
chr16	6193345	6193426	chr16:6193345-6193426	AT	11	20	30	34	46	63	RBFOX1
chr2	204258539	204258579	chr2:204258539-204258579	AAT	10	11	12	14	14	14		NRP2	NRP2
chr4	61806351	61806382	chr4:61806351-61806382	GT	10	10	14	16	16	16	ADGRL3	ADGRL3
chr2	158952912	158952937	chr2:158952912-158952937	T	17	21	22	25	28	32		TANC1
chr9	116156289	116156364	chr9:116156289-116156364	TA	13	21	28	38	38	58	PAPPA	LOC105376234;PAPPA;ASTN2
chr11	8562323	8562369	chr11:8562323-8562369	CT	14	22	22	24	24	24	STK33	RIC3;RIC3-DT;STK33
chr7	70277927	70277983	chr7:70277927-70277983	TG	14	20	23	26	28	34	AUTS2	AUTS2
chr13	58671548	58671589	chr13:58671548-58671589	AC	10	16	21	20	21	21	LOC105370219
chr8	116838373	116838418	chr8:116838373-116838418	T	23	27	35	20	33	67		UTP23;LOC112268030
chr3	113408999	113409029	chr3:113408999-113409029	A	17	24	30	17	31	35	CFAP44	NEPRO-AS1;SPICE1
chr10	106412317	106412361	chr10:106412317-106412361	TG	11	13	23	16	22	30		SORCS1
chr5	59794115	59794181	chr5:59794115-59794181	AC	13	16.5	25	15	32	36	PDE4D	PDE4D
chr5	162316658	162316738	chr5:162316658-162316738	TC	12	26	42	34	42	52
chr11	35478826	35478869	chr11:35478826-35478869	GT	18	19.5	22	21	22	24	PAMR1	SLC1A2;PAMR1;FJX1
chr1	41653193	41653235	chr1:41653193-41653235	TG	14	16	22	12	22	28	HIVEP3	HIVEP3;FOXJ3
chr10	26322873	26322922	chr10:26322873-26322922	TG	10	16	25	15	25	34		GAD2;LOC107984176;APBB1IP;FAM238A
chr9	68878014	68878054	chr9:68878014-68878054	TG	8	14	24	18	22	28	PIP5K1B	TMEM252-DT;PIP5K1B;FXN
chr3	192161506	192161546	chr3:192161506-192161546	AC	14	16	17	16	20	26	FGF12	FGF12
chr6	95417089	95417144	chr6:95417089-95417144	CT	16	17	28	24	27	35		LOC107986626
chr2	6631752	6631775	chr2:6631752-6631775	A	17	21	26	25	28	31	LINC01246	LINC00487
chr13	84505596	84505645	chr13:84505596-84505645	AC	10	22	26	25	27	32	LINC00333	LINC00333;LOC105370289
chr20	7439717	7439759	chr20:7439717-7439759	TG	14	20	22	22	22	24		HAO1
chr11	21971837	21971889	chr11:21971837-21971889	GT	14	15.5	24	18	28	30	LOC102723370	SLC6A5;LOC102723370
chr6	129250992	129251077	chr6:129250992-129251077	CT	13	24	37	34	42.5	48	LAMA2	LAMA2
chr9	123551977	123552069	chr9:123551977-123552069	GA	9	11	34	43	46.5	63	DENND1A	DENND1A;LOC107987037	PSMB7
chr1	63876646	63876696	chr1:63876646-63876696	GT	8	17	22	18	26	30	ROR1	LOC105378771;ROR1
chr16	70760963	70761019	chr16:70760963-70761019	GT	8	16	24	14	30	40	VAC14	MTSS2;VAC14;HYDIN	MTSS1L
chr4	16271922	16271956	chr4:16271922-16271956	TG	12	12	16	16	18	24		PROM1;TAPT1	CD38;FGFBP2;TAPT1
chr18	39807783	39807826	chr18:39807783-39807826	TTA	9	10	14	12	15	17		MIR924HG;LINC01902
chr3	144966159	144966627	chr3:144966159-144966627	AT	24	96	215	214	234	260
chr3	18733819	18733849	chr3:18733819-18733849	TTA	9	9	10	9	10	10	LOC105376976	SATB1-AS1;LOC105376976
chr3	73948612	73948681	chr3:73948612-73948681	TA	14	20	44	42	42	48		LINC02005
chr6	6914659	6914718	chr6:6914659-6914718	ATTT	6	10	14	11	14	16		LOC101928004;RREB1	RREB1
chr15	79698876	79699026	chr15:79698876-79699026	GATA	11	25	30	34	41	50		ANKRD34C-AS1;MTHFS;ST20-MTHFS;CTXND1
chr5	7499649	7499725	chr5:7499649-7499725	AT	10	14	24	26	38	46	ADCY2	ADCY2	ADCY2
chr5	21835966	21836020	chr5:21835966-21836020	AT	24	24	26	28	28	28	CDH12
chr14	83146493	83146518	chr14:83146493-83146518	T	18	19	26	21	26	35
chr2	198846568	198846608	chr2:198846568-198846608	TG	10	14	18	12	26	32		LINC01923
chr1	231798108	231798146	chr1:231798108-231798146	AC	14	18	22	12	26	30	TSNAX-DISC1	TSNAX-DISC1;LINC00582;DISC1
chr2	57303927	57304085	chr2:57303927-57304085	TA	52	74	80	78	80	80	LOC105377632		CCDC85A
chr1	239807819	239807866	chr1:239807819-239807866	CA	13	16	22	20	24	25	CHRM3	CHRM3
chr5	29572776	29572824	chr5:29572776-29572824	AC	10	14	20	20	24	32
chr14	86450599	86450634	chr14:86450599-86450634	TG	10	15	17	14	18	23
chr2	167776041	167776078	chr2:167776041-167776078	CA	9	13	20	13	20	24	B3GALT1	B3GALT1;STK39
chr15	40096154	40096177	chr15:40096154-40096177	T	17	20	23	20	24	26	BMF	SRP14-DT;BUB1B;LOC107984763;BUB1B-PAK6
chr12	25668616	25668670	chr12:25668616-25668670	CT	10	14	20	14	22	30		LMNTD1;RASSF8	IFLTD1
chr22	37773898	37774005	chr22:37773898-37774005	CA	22	40	54	44	56.5	58	TRIOBP	GGA1;NOL12;GCAT
chr3	71091098	71091132	chr3:71091098-71091132	TG	12	18	25	18	26	38	FOXP1	FOXP1	FOXP1;RYBP
chr18	65079653	65079700	chr18:65079653-65079700	AT	16	22	23	24	24	25
chr1	162199596	162199649	chr1:162199596-162199649	GT	10	15	24	14	26	31	NOS1AP	NOS1AP;UHMK1
chr3	172229085	172229137	chr3:172229085-172229137	AC	11	16	28	16	24	32	FNDC3B	FNDC3B
chr7	93176948	93176998	chr7:93176948-93176998	TG	12	18	24	12	26	32		HEPACAM2;VPS50
chr20	34375697	34375731	chr20:34375697-34375731	T	17	23.5	36	21	36	42	ITCH	AHCY;ITCH;DYNLRB1
chr16	76955169	76955198	chr16:76955169-76955198	A	17	21	32	18	30	40		LOC105371348;LOC105371349
chr2	83515349	83515383	chr2:83515349-83515383	AC	8	10	16	14	18	22
chr10	99778434	99778479	chr10:99778434-99778479	AG	10	18	29	23	36	44		COX15;CUTC;ABCC2
chr18	39544253	39544311	chr18:39544253-39544311	TG	10	17	24	20	24	34	MIR924HG
chr1	177034245	177034284	chr1:177034245-177034284	AC	9	13	17	15	19	22	ASTN1	ASTN1;BRINP2
chr17	28614708	28614754	chr17:28614708-28614754	AT	18	22	22	16	24	24	SPAG5-AS1	UNC119;PIGS;SPAG5;KIAA0100;SDF2
chr9	108262989	108263086	chr9:108262989-108263086	TG	32	44	58	48	49	50	LOC105376214	LOC105376205;LOC105376214
chr12	19944966	19944999	chr12:19944966-19944999	GT	12	15	20	15	17	18		PDE3A	PDE3A
chr4	22451099	22451167	chr4:22451099-22451167	TA	8	12	34	34	34	34	ADGRA3	ADGRA3;GBA3	GPR125
chr1	234650136	234650164	chr1:234650136-234650164	TG	8	10	14	14	14	14	LOC101927787	IRF2BP2;LINC01132;LOC107985366
chr18	27340714	27340748	chr18:27340714-27340748	AG	14	16	16	16	18	18	LOC105372038	LOC105372038;LOC107985126	CHST9
chr8	24995499	24995537	chr8:24995499-24995537	AC	9	12	14	10	20	22	LOC105379330	LOC105379330
chr14	29808374	29808415	chr14:29808374-29808415	T	19	22	42	17	43	63	PRKD1	PRKD1
chr6	153566011	153566052	chr6:153566011-153566052	GT	10	16	28	16	21	25
chr17	65564089	65564134	chr17:65564089-65564134	CA	12	17	22	14	24	29		RGS9;CEP112
chr8	36780751	36780804	chr8:36780751-36780804	AC	13	20	27	21	28	32			UNC5D
chr15	23387040	23387080	chr15:23387040-23387080	GT	12	18	20	20	22	24
chr12	15166506	15166591	chr12:15166506-15166591	TGG	9	18	24	29	40	43	RERG	LOC107984506;RERG
chr16	78334793	78334856	chr16:78334793-78334856	CA	11	15	30	15	31	35	WWOX	WWOX
chr13	44280989	44281044	chr13:44280989-44281044	CA	16	18	28	28	28	29		LINC00390;SMIM2-AS1;LOC105370297;TSC22D1
chr14	48693298	48693343	chr14:48693298-48693343	TG	10	15	27	20	23.5	27	LOC105378178	LOC105378178
chr6	137427628	137427666	chr6:137427628-137427666	CA	12	15	18	16	18	22	LOC102723633	LOC102723633
chr8	90175771	90175826	chr8:90175771-90175826	TG	8	24	28	24	30	34		DECR1;CALB1;LINC00534;LINC01030;TMEM64
chr2	121636339	121636376	chr2:121636339-121636376	AAT	8	10	14	10	13	18	CLASP1	CLASP1;NIFK-AS1;NIFK
chr6	40396687	40396763	chr6:40396687-40396763	TG	11	25	38	30	36	46	LRFN2	LRFN2
chr2	8691787	8691813	chr2:8691787-8691813	T	17	19	25	20	28	31		KIDINS220
chr7	102881552	102881576	chr7:102881552-102881576	TG	12	18	19	19	20	20	FBXL13		FAM185A
chr15	94645784	94645831	chr15:94645784-94645831	GT	12	18	23	18	24	27
chr8	132168718	132168780	chr8:132168718-132168780	TG	10	16	24	18	26	30	KCNQ3	OC90;KCNQ3	OC90
chr5	79896926	79896985	chr5:79896926-79896985	AC	12	15.5	26	17	27	31	LOC105379048	TENT2;LOC105379048;LINC01455;THBS4;THBS4-AS1
chr12	21293549	21293607	chr12:21293549-21293607	AT	8	18	26	22	30	30	SLCO1A2	SLCO1A2;PYROXD1
chr11	125401762	125401799	chr11:125401762-125401799	TG	10	14	19	16	19	24	PKNOX2	PKNOX2-DT;PKNOX2;FEZ1
chr17	4757583	4757617	chr17:4757583-4757617	T	26	33	35	30	36	39		ALOX15;PELP1;ARRB2;CHRNE;C17orf107
chr7	77915972	77916010	chr7:77915972-77916010	TG	8	14	20	18	20	22	PHTF2	RSBN1L;PHTF2	MAGI2;PHTF2;TMEM60
chr2	42724278	42724331	chr2:42724278-42724331	AC	10	20	29	21	28.5	38	MTA3	RPS13P3;KCNG3;MTA3;LOC107985875
chr22	36738039	36738098	chr22:36738039-36738098	CCTGC	5	8	14	10	16	17	CACNG2-DT	CACNG2;IFT27	C1QTNF6;MPST;RAC2;TST
chr20	59101963	59101994	chr20:59101963-59101994	T	18	25	31	29	33	36		ZNF831
chr4	182853201	182853241	chr4:182853201-182853241	CA	10	12	18	14	18	24		TENM3;LOC105377577	DCTD
chr1	50019308	50019353	chr1:50019308-50019353	AC	12	18	24	20	26	32	AGBL4	AGBL4	ELAVL4
chr13	96765578	96765650	chr13:96765578-96765650	CT	9	20	33	26	36	48	HS6ST3	UGGT2;HS6ST3;LINC00359	UGGT2
chr18	26212435	26212461	chr18:26212435-26212461	AAAC	6	6	7	6	7	9		SS18;TAF4B
chr15	61856667	61856709	chr15:61856667-61856709	T	29	37	41	40	43	44	VPS13C	LOC107984782;VPS13C
chr11	101888474	101888524	chr11:101888474-101888524	AC	8	15	24	18	26	30	ANGPTL5
chr5	123090463	123090501	chr5:123090463-123090501	GCG	11	11	13	13	13	13	PRDM6	MGC32805;LOC107986446;PPIC-AS1;PRDM6;CEP120
chr16	73234029	73234112	chr16:73234029-73234112	TG	12	15	42	42	42	42	ZFHX3	LOC101927978;ZFHX3
chr3	58334929	58334986	chr3:58334929-58334986	GT	12	20	78	24	29	70	PXK	HTD2;RPP14;PDHB;LOC107984079;FAM107A
chr8	34230914	34230957	chr8:34230914-34230957	AT	11	18	24	21	21	22
chr22	33189464	33189505	chr22:33189464-33189505	CA	10	16	27	21	21	21	LARGE1	SYN3;LARGE1	LARGE;SYN3
chr4	163593859	163593885	chr4:163593859-163593885	TTCA	8	9	10	10	10	10	MARCHF1	MARCHF1
chr4	82486797	82486835	chr4:82486797-82486835	GT	14	16	20	20	20	20	TMEM150C	ENOPH1;LOC105377310;SCD5;SEC31A
chr1	237061212	237061325	chr1:237061212-237061325	TCTA	7	18	26	22	28	34	RYR2	MTR;RYR2
chr9	105276566	105276624	chr9:105276566-105276624	GT	11	18	27	16	28	42	SLC44A1	SLC44A1	SLC44A1
chr15	89135138	89135161	chr15:89135138-89135161	T	17	24	28	24	29	33	ABHD2	CARMAL;ABHD2;RLBP1
chr3	156564892	156564936	chr3:156564892-156564936	TG	10	14	26	14	22	28		KCNAB1;SSR3;TIPARP;LOC107986148
chr11	111583030	111583092	chr11:111583030-111583092	AC	14	22	30	28	32	44		BTG4;LAYN;SIK2
chr3	12877769	12877806	chr3:12877769-12877806	GT	10	14	19	15	19	22	LOC105376956	CAND2;RPL32;LOC105376956;IQSEC1
chr5	78673177	78673220	chr5:78673177-78673220	GT	12	17.5	22	17	22	28	LHFPL2	SCAMP1;LHFPL2;ARSB
chr6	155733512	155733554	chr6:155733512-155733554	TG	8	16	22	12	22	24
chr15	63580642	63580716	chr15:63580642-63580716	AT	21	36	46	40	48	60	USP3	HERC1	APH1B;DAPK2;USP3
chr13	67311525	67311568	chr13:67311525-67311568	TTA	8	9	10	9	14	16	LOC105370246		PCDH9
chr17	69299456	69299500	chr17:69299456-69299500	AC	10	18	24	22	26	32	ABCA5	ABCA5
chr1	160621842	160621887	chr1:160621842-160621887	GT	12	17.5	23	16	24	32	SLAMF1	SLAMF1;CD48
chr14	85761674	85761700	chr14:85761674-85761700	GT	12	16	22	12	24	26		FLRT2
chr3	144113809	144113856	chr3:144113809-144113856	CA	14	16	24	17	24	29
chr6	25441338	25441390	chr6:25441338-25441390	TG	14	22	26	14	30	36	CARMIL1	LOC100533655;CARMIL1
chr10	96476858	96476916	chr10:96476858-96476916	AC	18	18	24	16	32	36	TLL2	OPALIN;TLL2;TM9SF3;LOC105378443
chr6	21718443	21718517	chr6:21718443-21718517	CA	12	28	32	30	38	42	CASC15
chr18	65275824	65275870	chr18:65275824-65275870	AC	16	20	26	24	26	28
chr2	62879547	62879591	chr2:62879547-62879591	AC	10	16	24	16	22	30	EHBP1	EHBP1;WDPCP;MDH1	OTX1;TMEM17
chr6	130048942	130048980	chr6:130048942-130048980	AC	8	14	22	18	26	34	L3MBTL3	L3MBTL3;SAMD3
chr11_KZ559109v1_fix	151936	151982	chr11_KZ559109v1_fix:151936-151982	TG	10	14	18	16	22	28	FNBP4
chr11	47719569	47719615	chr11:47719569-47719615	TG	10	14	18	16	22	28	FNBP4	MTCH2;FNBP4
chr2	187435850	187435895	chr2:187435850-187435895	GT	12	18	25	19	25	28	CALCRL-AS1	ZSWIM2;CALCRL-AS1;TFPI
chr13	105426741	105426775	chr13:105426741-105426775	TC	10	16	16	18	18	18
chr2	198773391	198773439	chr2:198773391-198773439	GTTTT	7	8	9	10	10	10		LINC01923;LOC105373831
chr12	104866786	104866860	chr12:104866786-104866860	CAATAA	6	6	6	14	14	14	SLC41A2	LOC105369949;CHST11;SLC41A2
chr13	82211989	82212092	chr13:82211989-82212092	TA	26	42	86	92	92	92
chr2	125595778	125595816	chr2:125595778-125595816	AC	12	16	20	16	18	24		LOC105373598;LINC01889
chr6	7249063	7249104	chr6:7249063-7249104	GA	12	12	18	14	19	27	RREB1	RREB1	RREB1
chr2	72152640	72152694	chr2:72152640-72152694	CA	14	16	24	18	26	30
chr8	6419123	6419188	chr8:6419123-6419188	AC	14	20	25	20	30	38	MCPH1	MCPH1;MCPH1-AS1;AGPAT5
chr10	71887598	71887748	chr10:71887598-71887748	AT	30	59.5	74	28	74	78		PSAP;SPOCK2
chr1_KN538360v1_fix	114412	114448	chr1_KN538360v1_fix:114412-114448	T	17	20	48	29	37	38	HHAT
chr1	210334670	210334706	chr1:210334670-210334706	T	17	20	48	29	37	38	HHAT	SYT14;HHAT
chr3	64593947	64594002	chr3:64593947-64594002	TG	14	18	26	22	28	32	ADAMTS9	ADAMTS9;ADAMTS9-AS2
chr7	149504313	149504350	chr7:149504313-149504350	TG	10	14	21	19	20	26		ZNF398;ZNF777	ZNF777
chr4	35468040	35468089	chr4:35468040-35468089	GT	12	16	27	24	26	33
chr18	4950312	4950348	chr18:4950312-4950348	CA	12	19	23	20	28	34
chr2	46486417	46486451	chr2:46486417-46486451	AC	10	14	16	12	18	18		CRIPT
chr9	91052240	91052283	chr9:91052240-91052283	AC	12	16	22	15	22	25	LINC02937	LINC02937;AUH	NFIL3
chr8	88503687	88503721	chr8:88503687-88503721	AC	8	13	18	16	18	20	LOC105375630	LOC105375630;LOC105375629
chr18	41591510	41591556	chr18:41591510-41591556	TG	14	16	22	18	24	30		LOC105372084
chr4	44357882	44357904	chr4:44357882-44357904	TAT	8	11	11	9	12	12	KCTD8	KCTD8;LOC107986275
chr11	16158866	16158907	chr11:16158866-16158907	GT	14	16	18	18	21	24	SOX6	INSC;LINC02751;SOX6	C11orf58
chr12	128392033	128392098	chr12:128392033-128392098	CT	16	24	28	25	33	42	TMEM132C	TMEM132C
chr2	215064689	215064733	chr2:215064689-215064733	AC	10	12.5	22	16	18	24	ABCA12	ABCA12	ABCA12
chr4	180703862	180703903	chr4:180703862-180703903	GT	12	16	23	12	23	27
chr22	43662160	43662204	chr22:43662160-43662204	AAT	6	9	14	10	14	17	EFCAB6	LOC105373053;SULT4A1;PNPLA5	MPPED1;RP1-32I10.10;SULT4A1
chr3	194161090	194161154	chr3:194161090-194161154	TC	10	15	22	32	32	32	LOC107986172	LOC102724808;OPA1;LOC107986172;CPN2
chr8_KZ208915v1_fix	4112439	4112486	chr8_KZ208915v1_fix:4112439-4112486	GA	8	13	19	14	24	31
chr8	9239072	9239115	chr8:9239072-9239115	TC	8	13	19	14	24	31		PPP1R3B;LOC102724880;LOC105379231;LOC105379230
chr11	25680079	25680113	chr11:25680079-25680113	CA	10	14	22	14	22	30
chr4	112775516	112775545	chr4:112775516-112775545	CA	12	16	24	16	23	30	ANK2	ZGRF1;ANK2	ANK2;C4orf21;LARP7
chr11	33166265	33166301	chr11:33166265-33166301	TG	10	14.5	22	16	21	27	CSTF3-DT	CSTF3;HIPK3
chr20	19406182	19406228	chr20:19406182-19406228	GT	10	18	24	18	24	26	SLC24A3	DTD1;LOC107985399;LOC101929547;SLC24A3	SCP2D1
chr8	37368960	37368986	chr8:37368960-37368986	A	19	21	23	20	26	28		LOC100507403;LINC01605;LOC105379380;ZNF703;ERLIN2	ERLIN2;RP11-863K10.7;ZNF703
chr4	156897336	156897383	chr4:156897336-156897383	GT	11	19	23	18	25	31	PDGFC
chr2	163652344	163652389	chr2:163652344-163652389	AC	15	18.5	24	15	24	29	FIGN	FIGN
chr2	161592373	161592420	chr2:161592373-161592420	GT	13	19.5	24	17	24	27		SLC4A10;DPP4
chr13	35513303	35513330	chr13:35513303-35513330	T	18	21	27	25	28	31	NBEA
chr17	9239979	9240029	chr17:9239979-9240029	GCGG	11	12	13	7	13	13	NTN1	PIK3R5;LOC105371531;STX8;CFAP52
chr5	93380616	93380665	chr5:93380616-93380665	GT	10	18	30	23	28	32		NR2F1-AS1
chr4	65759569	65759622	chr4:65759569-65759622	AC	16	18	28	26	28	31
chr2	240228743	240228785	chr2:240228743-240228785	TG	10	12	20	16	20	26		GPC1;ANKMY1	GPC1
chr16	67331061	67331114	chr16:67331061-67331114	GA	14	18	23	20	26	40	LRRC36	ELMO3;SLC9A5;ZDHHC1;ATP6V0D1;ATP6V0D1-DT	CBFB;CES2;CES3;CES4A;E2F4;ELMO3;EXOC3L1;FAM96B;HSD11B2;KIAA0895L;RLTPR;TPPP3;ZDHHC1
chr21	14789973	14790007	chr21:14789973-14790007	TA	10	14	18	14	20	36		LINC02246	USP25
chr3	140950884	140950941	chr3:140950884-140950941	GT	13	19.5	36	18	29.5	41	SLC25A36	SLC25A36
chr4	54765878	54766013	chr4:54765878-54766013	TA	24	47	72	31	79	105	LOC105377657	KIT;LINC02358
chr6	153962117	153962158	chr6:153962117-153962158	AC	12	17.5	22	17	22	25		OPRM1
chr18	36057256	36057280	chr18:36057256-36057280	CA	11	16	20	12	31	31	RPRD1A	RPRD1A;SLC39A6
chr18	57504646	57504695	chr18:57504646-57504695	CA	11	15	20	15	23	29		ONECUT2;FECH
chr11	41281043	41281105	chr11:41281043-41281105	TC	18	28	40	28	34	46	LRRC4C	LRRC4C
chr12	1851643	1851677	chr12:1851643-1851677	GT	8	14	17	13	20	26	CACNA2D4	CACNA2D4;DCP1B
chr12_KZ208916v1_fix	193787	193821	chr12_KZ208916v1_fix:193787-193821	GT	8	14	17	13	20	26	CACNA2D4
chr2	18065662	18065704	chr2:18065662-18065704	TG	11	15	22	14	24	28		LOC112267888
chr1	117960110	117960159	chr1:117960110-117960159	GT	10	16.5	24	21	26	31	WDR3	WDR3;SPAG17
chr9	108905869	108905899	chr9:108905869-108905899	AC	10	12	16	12	14	22	ELP1	ELP1;ABITRAM;CTNNAL1
chr15	88750887	88750936	chr15:88750887-88750936	AC	12	14	24	19	24	26		AEN;HAPLN3;MFGE8	ACAN;MRPL46;MRPS11
chr8_KZ208915v1_fix	1916653	1916682	chr8_KZ208915v1_fix:1916653-1916682	T	17	23	26	20	27	33	FAM167A
chr8	11431894	11431919	chr8:11431894-11431919	A	17	23	26	20	27	33	FAM167A-AS1	FAM167A-AS1;BLK
chr2	19599415	19599460	chr2:19599415-19599460	TG	10	18	25	21	26	32	LOC105373459	LOC105373456	RDH14
chr20	14700523	14700558	chr20:14700523-14700558	GT	12	14	16	14	18	22	MACROD2	MACROD2	FLRT3
chr6	42392909	42392958	chr6:42392909-42392958	CA	14	20.5	30	24	27	33	TRERF1	TRERF1;UBR2	PRPH2;TRERF1
chr9	87715532	87715556	chr9:87715532-87715556	T	17	19	21	18	24	26		DAPK1;LOC100420576;LOC497256	C9orf47;GAS1;S1PR3
chr8	102054661	102054787	chr8:102054661-102054787	GATA	15	19	29	26	31	36	NCALD	GRHL2;NCALD	NCALD
chr5	144328503	144328536	chr5:144328503-144328536	T	17	24.5	37	25	34	35	KCTD16	KCTD16;PRELID2
chr2	60652368	60652430	chr2:60652368-60652430	AC	8	20	30	26	30	38		BCL11A
chr8	132186934	132186997	chr8:132186934-132186997	GA	12	18	32	24	37.5	44	KCNQ3	KCNQ3;LOC105375765	KCNQ3;LRRC6;OC90
chr2	66091569	66091606	chr2:66091569-66091606	AC	10	12	15	13	20	26	LINC02934	MEIS1-AS2;MEIS1
chr14	62383982	62384119	chr14:62383982-62384119	AT	10	16	23	16	38	85	LOC105370529	LOC105370529;KCNH5
chr7	69783089	69783112	chr7:69783089-69783112	T	17	19	22	17	24	26	AUTS2	AUTS2
chr2	149024516	149024569	chr2:149024516-149024569	GT	10	19	24	18	25	30	KIF5C	KIF5C;LYPD6
chr18	59221559	59221616	chr18:59221559-59221616	GT	8	18	30	29	29	37	GRP	SEC11C;GRP
chr16	24066076	24066122	chr16:24066076-24066122	TG	13	16	24	20	24	30	PRKCB	PRKCB;LINC02194;CACNG3	CACNG3;PRKCB
chr8	59979317	59979366	chr8:59979317-59979366	AC	18	20	23	17	25	26		LOC105375861	NSMAF
chr16	53789750	53790097	chr16:53789750-53790097	AT	12	151	159	158	161	174	FTO	FTO
chr9	74884497	74884544	chr9:74884497-74884544	ATAC	6	8	12	11	13	15	TRPM6	TRPM6;CARNMT1;OSTF1
chr10	42849681	42849718	chr10:42849681-42849718	GT	9	12	17	11	19	22		LOC105378269;RET
chr2	66879126	66879169	chr2:66879126-66879169	GT	12	16	25	20	25	33
chr1	165281731	165281776	chr1:165281731-165281776	TG	13	18.5	24	21	23	28	LMX1A	LMX1A	LMX1A
chr12	15169921	15169967	chr12:15169921-15169967	TG	10	16	24	14	24	28	RERG	LOC107984506;RERG
chr5	131124517	131124551	chr5:131124517-131124551	T	21	26	30	30	34	50		RAPGEF6
chr14	90087105	90087155	chr14:90087105-90087155	TA	8	13	23	20	24	76	KCNK13	EFCAB11;TDP1;KCNK13;PSMC1
chr12_KZ208916v1_fix	238751	238799	chr12_KZ208916v1_fix:238751-238799	AC	10	14	24	16	22	28	CACNA2D4
chr12	1896607	1896655	chr12:1896607-1896655	AC	10	14	24	16	22	28	CACNA2D4	CACNA2D4;DCP1B
chr13	35899339	35899369	chr13:35899339-35899369	GT	8	12	16	12	16	20	DCLK1	DCLK1;LOC105370163
chr9	19615995	19616038	chr9:19615995-19616038	CA	9	12	20	11	20	26	SLC24A2	LOC105375988;SLC24A2	SLC24A2
chr3	188607117	188607166	chr3:188607117-188607166	AC	13	17.5	21	18	23	28	LPP	LPP	BCL6
chr10	76928255	76928325	chr10:76928255-76928325	AC	12	18	36	34	36	38	KCNMA1	KCNMA1
chr18	35810244	35810296	chr18:35810244-35810296	CA	20	22	24	16	26	32		LOC105372066;RPRD1A
chr1	70580392	70580437	chr1:70580392-70580437	TG	9	16	19	13	23	29
chr2	197246351	197246375	chr2:197246351-197246375	T	18	26.5	30	27	31	34	ANKRD44	ANKRD44;SF3B1
chr12	117968030	117968057	chr12:117968030-117968057	T	17	21	24	18	26	30	KSR2	KSR2;RFC5;WSB2
chr11	98382648	98382686	chr11:98382648-98382686	TG	9	14	18	16	20	22
chr4	18881959	18882021	chr4:18881959-18882021	TG	10	21	32	22	30	34		LOC105374510;LINC02438
chr4	93057140	93057187	chr4:93057140-93057187	GT	18	18.5	24	23	24	29	GRID2	GRID2
chr1	155068428	155068461	chr1:155068428-155068461	T	17	21	28	20	38	41	EFNA4	PMVK;PBXIP1;PYGO2
chr3	66091448	66091483	chr3:66091448-66091483	T	18	25	30	20	33	40		LOC107986018;MAGI1;SLC25A26
chr3_KQ031385v1_fix	68248	68283	chr3_KQ031385v1_fix:68248-68283	T	18	25	30	20	33	40
chr2	54767598	54767645	chr2:54767598-54767645	GT	12	18	26	20	24	31	EML6	EML6
chr1	37814920	37814953	chr1:37814920-37814953	T	25	33	34	30	34	35	MTF1	C1orf109;MANEAL;MTF1;INPP5B;UTP11	EPHA10;OSCP1
chr20	25162372	25162415	chr20:25162372-25162415	TTA	7	9.5	14	11	15	17	LOC100128078	VSX1;LOC101926889;ENTPD6
chr8	132281399	132281565	chr8:132281399-132281565	TA	16	76	86	61	82	84	KCNQ3	KCNQ3;LOC105375765	KCNQ3;LRRC6
chr20	7444340	7444370	chr20:7444340-7444370	AC	11	13	17	15	16	18		HAO1
chr4	151940679	151940743	chr4:151940679-151940743	TG	12	20	34	20	32	36		GATB;LOC105377488;LOC102724700;LOC100505685	PET112
chr10	97783576	97783616	chr10:97783576-97783616	TTA	9	11.5	15	13	17	22		ZFYVE27;CRTAC1
chr17	55090836	55090894	chr17:55090836-55090894	TG	12	16	24	20	26	32	STXBP4	STXBP4	COX11;HLF;MMD;STXBP4
chr17	61879072	61879100	chr17:61879072-61879100	T	17	24	26	17	29	31	INTS2	BRIP1;INTS2	TBX4
chr2	39783555	39783610	chr2:39783555-39783610	AC	12	21	25	22	27	52		MAP4K3;MAP4K3-DT
chr2_GL383522v1_alt	4146	4184	chr2_GL383522v1_alt:4146-4184	CA	12	17	22	16	26	30	NOSTRIN
chr2	168834508	168834546	chr2:168834508-168834546	CA	12	17	22	16	26	30	NOSTRIN	CERS6;CERS6-AS1;SPC25;ABCB11	G6PC2
chr3	77006306	77006342	chr3:77006306-77006342	TG	12	14	19	14	20	24	ROBO2	ROBO2
chr8	115690908	115691058	chr8:115690908-115691058	TTTC	7	20	38	29	37	51		LOC105375711
chr11	40095811	40095864	chr11:40095811-40095864	TG	14	18	23	14	25	30		LRRC4C
chr12	125706425	125706502	chr12:125706425-125706502	AG	16	26	35	26	40	56	LOC105370055
chr6	68749409	68749447	chr6:68749409-68749447	TG	12	14	20	14	20	26	ADGRB3	ADGRB3	BAI3
chr3	11649896	11649953	chr3:11649896-11649953	TTTGG	6	6	9	7	11	17	VGLL4	ATG7;VGLL4;LOC105376952;TAMM41;MARK2P14
chr22	44565811	44565884	chr22:44565811-44565884	TC	14	24	40	36	40	46	KRT18P23	SAMM50;PARVB;PARVG;PRR5	KIAA1644;LDOC1L;PARVB;PARVG
chr8	37100767	37100818	chr8:37100767-37100818	AC	15	18	28	22	26	29		LOC105379376	ERLIN2;RP11-863K10.7;ZNF703
chr9	9646303	9646362	chr9:9646303-9646362	GT	10	19	70	17	30	33	PTPRD	PTPRD
chr18	8125972	8126028	chr18:8125972-8126028	TA	8	13	24	16	27	36	PTPRM		AP001094.1;PTPRM
chr3	159839623	159839658	chr3:159839623-159839658	T	19	25	37	31	34	40	IQCJ-SCHIP1	LOC101928351;SCHIP1;IQCJ-SCHIP1;IL12A-AS1;LINC01100
chr15	57904925	57904975	chr15:57904925-57904975	CA	10	18	67	12	26	32		MYZAP;GCOM1
chr12	115568973	115569033	chr12:115568973-115569033	AC	12	20	30	20	30	34	LOC105370003	LOC107984437;LOC105370003;LOC105370002	TBX3
chr3	17880721	17880751	chr3:17880721-17880751	AC	8	10	19	12	16	22		LOC339862
chr17	3936722	3936761	chr17:3936722-3936761	AC	12	15	24	17	19	22	ATP2A3	NCBP3;ATP2A3;ZZEF1;CYB5D2
chr17	17386147	17386178	chr17:17386147-17386178	GA	14	20	22	16	25	37	RPL13P12	COPS3;NT5M	MED9;PEMT;RASD1
chr3	152028058	152028097	chr3:152028058-152028097	GT	10	12	26	17	20	27		AADACL2-AS1
chr9	2490117	2490143	chr9:2490117-2490143	T	17	22	28	26	29	33	LOC101930053	SMARCA2;LOC107987043;VLDLR-AS1;VLDLR	VLDLR
chr17	32639364	32639410	chr17:32639364-32639410	TG	10	17	24	10	24	30	MYO1D	PSMD11;MYO1D
chr12	72430231	72430483	chr12:72430231-72430483	AT	40	46	67	45	134	151	TRHDE
chr11	122158624	122158677	chr11:122158624-122158677	CA	12	22	34	25	29	36	MIR100HG	MIR100HG
chr7	139110620	139110666	chr7:139110620-139110666	AAT	7	10	14	9	17	23		ZC3HAV1;TTC26;UBN2
chr4	45363694	45363733	chr4:45363694-45363733	GT	9	16	24	18	22	26
chr16	67314831	67314874	chr16:67314831-67314874	AG	10	16	23	16	26	35	KCTD19	ELMO3;SLC9A5;ZDHHC1;ATP6V0D1;ATP6V0D1-DT
chr10	126311085	126311138	chr10:126311085-126311138	AC	14	22	26	19	26.5	34	ADAM12	DHX32;BCCIP;C10orf90	ADAM12
chr5	83995140	83995182	chr5:83995140-83995182	AC	12	15	24	20	24	28	EDIL3		HAPLN1
chr7	146359781	146359834	chr7:146359781-146359834	TG	12	20	27	27	27	28	CNTNAP2	CNTNAP2
chr14	21647611	21647656	chr14:21647611-21647656	AG	15	17	24	19	25.5	34	TRA	OR10G3;TRA
chr10	106602513	106602563	chr10:106602513-106602563	AC	10	20	26	14	26	36	SORCS1	SORCS1
chr15	74223724	74223796	chr15:74223724-74223796	AC	17	26	42	32	40	62	CCDC33	GOLGA6A;ISLR2;CCDC33;CYP11A1
chr22	27792318	27792367	chr22:27792318-27792367	AT	13	15	22	19	22	31	MN1
chr14	93883716	93883751	chr14:93883716-93883751	T	20	24.5	27	25	31	44	LOC105370631	UNC79;PRIMA1;FAM181A-AS1;FAM181A	ASB2;C14orf142;CHGA;FAM181A;PRIMA1;UBR7
chr14_KI270847v1_alt	998278	998313	chr14_KI270847v1_alt:998278-998313	T	20	24.5	27	25	31	44	LOC105370631
chr13	40217056	40217082	chr13:40217056-40217082	TTG	7	7	9	9	9	11	LINC00548	LINC00548;FOXO1
chr15	65706448	65706496	chr15:65706448-65706496	AC	8	10	22	12	22	26	DENND4A	INTS14;SLC24A1;RAB11A;MEGF11	DENND4A;SLC24A1;VWA9
chr2	46575400	46575443	chr2:46575400-46575443	CA	9	11	21	17	21	25	RHOQ	CRIPT
chr16	70951249	70951305	chr16:70951249-70951305	AG	12	18	26	20	30	38	HYDIN
chr19	42182243	42182281	chr19:42182243-42182281	AG	10	10	14	10	22	26	POU2F2	GRIK5;ZNF574;POU2F2;GSK3A;ERF;MEGF8	AC006486.1;ATP1A3;CIC;CNFN;CXCL17;DEDD2;GSK3A;MEGF8;PAFAH1B3;PRR19;ZNF526
chr7	125857700	125857749	chr7:125857700-125857749	TG	14	21	26	23	25	33		LOC101928283;GRM8
chr20	32037987	32038043	chr20:32037987-32038043	AC	14	20	32	28	28	34		TPX2;XKR7;CCM2L;TM9SF4
chr10	76014107	76014173	chr10:76014107-76014173	TA	8	17	36	24	34	50	LRMDA	LRMDA	ZNF503
chr9	104996826	104996855	chr9:104996826-104996855	T	18	24	28	23	31	40		LOC105376196;LOC105376197;LOC112268038	ABCA1;SLC44A1
chr3	117926125	117926176	chr3:117926125-117926176	AC	9	15	23	18	22.5	28	LOC107986022	LOC107986022	LSAMP
chr6	140621229	140621277	chr6:140621229-140621277	TG	10	20	22	20	24	26	LOC105378027
chr1	34004458	34004487	chr1:34004458-34004487	T	17	22	28	29	30	31	CSMD2	CSMD2;LOC105378642
chr13	38526784	38526819	chr13:38526784-38526819	TG	10	14	26	16	23	28		UFM1;LINC00437	TRPC4
chr15	73310730	73310761	chr15:73310730-73310761	TC	14	14	16	15	17	22		NEO1;REC114
chr16	47250312	47250399	chr16:47250312-47250399	TA	28	28	28	44	44	44	ITFG1	ITFG1-AS1;ITFG1;ABCC11	ABCC12
chr4	155680923	155680982	chr4:155680923-155680982	AC	14	16	22	28	30	33	GUCY1A1	LOC102724776;MAP9;LOC105377506;GUCY1A1;GUCY1B1
chr14	76123007	76123039	chr14:76123007-76123039	AAAAT	6	6	6	7	7	7		IFT43;GPATCH2L;ESRRB
chr1	115337248	115337305	chr1:115337248-115337305	T	19	24	36	44	56	81	NGF-AS1	NGF-AS1
chr4	113894010	113894180	chr4:113894010-113894180	AT	8	16	24	66	92	124		ANK2;ARSJ
chr3	38671569	38671612	chr3:38671569-38671612	T	25	29.5	37	43	44	46		ACVR2B;EXOG;SCN11A	SCN5A
chr19	39302550	39302648	chr19:39302550-39302648	TA	10	16	22	42	50	86		ACP7;LRFN1
chr2	25026573	25026618	chr2:25026573-25026618	TTGG	6	8	10	12	12	12	DNAJC27-AS1	DNAJC27;DNAJC27-AS1;EFR3B;DNMT3A
chr6	48057172	48057209	chr6:48057172-48057209	T	17	22	30	38	38	41	PTCHD4	OPN5;PTCHD4
chr6	11976208	11976247	chr6:11976208-11976247	TTTA	6	7	8	9	10	10		HIVEP1	ADTRP
chr7	26867555	26867687	chr7:26867555-26867687	AT	8	17	29	46	66	80		SKAP2;HOTAIRM1;HOXA10-HOXA9	HOXA1;HOXA3;HOXA4;HOXA5;HOXA6
chr11	117640890	117640916	chr11:117640890-117640916	TG	12	13	13	14	14	14	DSCAML1	CEP164;DSCAML1;FXYD6-FXYD2	DSCAML1
chr6	19445164	19445200	chr6:19445164-19445200	TG	16	16	16	18	18	18		LOC105374958;LNC-LBCS
chr8	125970561	125970591	chr8:125970561-125970591	AAAC	6	6	6	7	8	9		LOC105375751	FAM84B
chr9	84835519	84835559	chr9:84835519-84835559	AAC	9	9	12	13	14	14	NTRK2	LOC102724036;NTRK2;LOC105376119	AGTPBP1
chr4	116543648	116543778	chr4:116543648-116543778	AT	48	52	58	66	66	66		CUL4AP1
chr8	122844708	122844755	chr8:122844708-122844755	TC	10	18.5	22	23	24	24	ZHX2	ZHX2;DERL1;TBC1D31
chr11	24628185	24628234	chr11:24628185-24628234	AC	12	17	24	25	25	31	LUZP2
chr6	14449089	14449126	chr6:14449089-14449126	GT	12	16	18	19	22	30	LOC105374942	LOC107986572;JARID2
chr21	27159918	27159945	chr21:27159918-27159945	A	21	23	24	25	28	30		LOC112268280;LOC112268279	ADAMTS1;ADAMTS5
chr4	63675648	63675688	chr4:63675648-63675688	TG	8	10	16	18	20	22
chr12	91056960	91056997	chr12:91056960-91056997	TC	12	12	13	18	19	21	KERA	EPYC;LOC105369898;LINC02823;LOC105369896
chr6	106335119	106335142	chr6:106335119-106335142	A	17	18.5	23	24	24	24
chr11	29195228	29195272	chr11:29195228-29195272	AC	10	16	16	20	22	22		LINC02755	BDNF
chr5	3391779	3391846	chr5:3391779-3391846	AC	16	29	32	34	34	34			IRX1
chr3	73066228	73066262	chr3:73066228-73066262	AT	5	14	16	18	20	30	PPP4R2	SHQ1;GXYLT2;LOC107986098
chr7	107764447	107764495	chr7:107764447-107764495	TG	8	12	14	16	22	30	CBLL1	CBLL1;DLD
chr3	165807518	165807567	chr3:165807518-165807567	ATTT	6	10	10	12	12	14	BCHE
chr22	26252016	26252078	chr22:26252016-26252078	GCA	6	15	16	21	21	22	SEZ6L	MYO18B;MYO18B-AS1;SEZ6L	MYO18B;SEZ6L
chr7	92077977	92078014	chr7:92077977-92078014	ATTTT	6	6	6	8	8	9	AKAP9	AKAP9;CYP51A1-AS1;GATAD1
chr4	76521269	76521314	chr4:76521269-76521314	TG	12	14	22	23	24	24	SHROOM3	SHROOM3;SHROOM3-AS1
chr16	6253660	6253700	chr16:6253660-6253700	TG	9	14	16	18	22	26	RBFOX1	RBFOX1
chr7	88017804	88017854	chr7:88017804-88017854	TA	15	34	38	42	42	48	ADAM22	DBF4;ADAM22
chr6	13820645	13820768	chr6:13820645-13820768	TA	26	28	29	60	62	80	LOC107986571	MCUR1
chr7	91611916	91611949	chr7:91611916-91611949	A	17	19	27	33	34	35		CDK14;FZD1	FZD1
chr22	32981589	32981615	chr22:32981589-32981615	AAT	7	7	8	9	9	12	SYN3	SYN3;TIMP3	RFPL2;RFPL3S;SYN3;TIMP3
chr20	15215253	15215297	chr20:15215253-15215297	TG	12	16	24	20	22	26	MACROD2	MACROD2
chr3	183506830	183506876	chr3:183506830-183506876	AAAT	6	7	10	8	12	13	KLHL6	MCF2L2;KLHL24;YEATS2	YEATS2
chr22	34766923	34766978	chr22:34766923-34766978	TG	12	14	21	14	22	41	LINC02885	LARGE1;LINC01399	LARGE;SYN3
chr10	33230598	33230638	chr10:33230598-33230638	TG	11	12	18	12	18	22	NRP1	NRP1
chr1	99670888	99670921	chr1:99670888-99670921	A	17	19.5	33	34	34	35	PALMD	FRRS1
chr13	67708311	67708382	chr13:67708311-67708382	AC	14	18	20	36	36	37	LOC107984622	LOC105370251
chr2	197849998	197850079	chr2:197849998-197850079	AC	19	28	51	28	39	50	PLCL1	LOC105373828;PLCL1
chr3	106235670	106235753	chr3:106235670-106235753	AT	32	36	42	36	42	46		CBLB;LOC105374024;LOC107986109;LOC101929485
chr6	111974427	111974471	chr6:111974427-111974471	TG	12	14	20	14	22	24		FYN;LOC105377945;LOC105377947;CCN6;FAM229B	FYN;REV3L
chr14	62451126	62451166	chr14:62451126-62451166	TG	12	12	21	16	18	28	LOC105370529	LOC105370529;KCNH5
chr4	16987063	16987098	chr4:16987063-16987098	AC	8	10	22	13	18	23
chr18	25853207	25853276	chr18:25853207-25853276	CT	15	21	26	26	34	42
chr1	177372693	177372749	chr1:177372693-177372749	CA	12	20.5	26	26	28	34		BRINP2;LOC105371625
chr12	128931904	128931941	chr12:128931904-128931941	CA	10	12	22	19	23	30	GLT1D1	TMEM132D
chr21	26451294	26451344	chr21:26451294-26451344	TG	10	14	26	22	26	30	CYYR1-AS1	APP;CYYR1-AS1;LOC107985474;CYYR1	APP;CYYR1
chr1	219373864	219373901	chr1:219373864-219373901	A	19	26	36	26	36	42	LYPLAL1	TGFB2;LYPLAL1;LOC107984018;ZC3H11B	TGFB2
chr4	75838954	75838994	chr4:75838954-75838994	CAA	10	16	17	17	17	17		USO1;LOC105377284;PPEF2;NAAA;SDAD1-AS1
chr1	32128357	32128427	chr1:32128357-32128427	AT	14	28	30	26	34	44	KPNA6	TMEM39B;KPNA6;TXLNA;TMEM234;DCDC2B
chr16	20078926	20078968	chr16:20078926-20078968	TG	10	16	22	18	22	26		LOC105371117;PDILT;ACSM5
chr1	162673609	162673659	chr1:162673609-162673659	GA	11	18	24	17	26	30	DDR2		DDR2
chr14	52949379	52949412	chr14:52949379-52949412	A	24	28	36	32	34	35	FERMT2	LOC105370500
chr4	5856366	5857527	chr4:5856366-5857527	CAT	87	366	425	434	437	490	CRMP1	EVC;CRMP1;C4orf50
chr3	14604005	14604042	chr3:14604005-14604042	CA	9	11	13	13	17	20	LOC105376960	GRIP2;LOC105376960;CCDC174
chr10	106073501	106073550	chr10:106073501-106073550	GT	10	20	25	22	27	31
chr1	240121736	240121766	chr1:240121736-240121766	A	17	24	30	19	32	46	FMN2	RPS7P5;FMN2
chr9	118610107	118610171	chr9:118610107-118610171	TA	28	30	32	32	32	34			TLR4
chr14	61991331	61991363	chr14:61991331-61991363	TG	10	16	20	16	20	24	SYT16	SYT16
chr10	105494870	105494918	chr10:105494870-105494918	TG	10	18	22	20	26	32	LOC105378467
chr3	32123693	32123778	chr3:32123693-32123778	GATA	13	20	20	22	22	42	GPD1L	GPD1L
chr11	88838869	88838915	chr11:88838869-88838915	AC	10	15	22	11	22	28	GRM5
chr8	80570141	80570177	chr8:80570141-80570177	AC	14	16	28	18	34	34	OCIAD2P1	ZBTB10	TPD52;ZBTB10;ZNF704
chr12	54079206	54079232	chr12:54079206-54079232	TTC	7	8	8	7	9	10	FLJ12825	HOXC10	SMUG1
chr6	36628631	36628662	chr6:36628631-36628662	AAC	8	12	12	11	13	13		SRSF3;CPNE5	CDKN1A
chr11	30214403	30214439	chr11:30214403-30214439	AC	10	12	19	16	22	26	ARL14EP-DT	ARL14EP-DT;ARL14EP
chr8	67616502	67616556	chr8:67616502-67616556	TG	14	14	16	16	26	32	CPA6	CPA6;LOC105375886;LOC105375888;PREX2	CPA6
chr14	85478382	85478425	chr14:85478382-85478425	AT	6	36	48	44	59	74		LINC00911;FLRT2
chr10	68672516	68672535	chr10:68672516-68672535	A	22	23	48	36	51	57	TET1	DNA2;CCAR1;DDX50	TET1
chr12	113562867	113562919	chr12:113562867-113562919	TG	10	16	22	16	24	28		LHX5;RBM19
chr4	86728644	86728677	chr4:86728644-86728677	T	17	24	28	32	34	54	PTPN13	MAPK10	MAPK10;PTPN13
chr6_GL000251v2_alt	184853	184909	chr6_GL000251v2_alt:184853-184909	CA	14	20	32	24	30	36	TRA-CGC5-1
chr6	93600668	93600717	chr6:93600668-93600717	CA	10	16	22	18	25	30	LOC105377899
chr18	55418004	55418056	chr18:55418004-55418056	TG	10	19	26	20	24	30	TCF4	TCF4;LOC105372130	TXNL1;WDR7
chr10	77669299	77669338	chr10:77669299-77669338	CA	10	15	22	18	21	27			KCNMA1
chr13	68855946	68855977	chr13:68855946-68855977	T	17	23.5	31	22	33	38
chr12	113754141	113754197	chr12:113754141-113754197	GGAGG	5	6	7	11	11	11	LINC01234	LHX5;LINC01234;RBM19
chr3	40571561	40571616	chr3:40571561-40571616	CA	15	21	28	22	29	33		RPL14;LOC105377046;ULK4	CTNNB1;LYZL4;TRAK1
chr4	4444786	4444843	chr4:4444786-4444843	ACAA	6	12	12	13	14	14	STX18	STX18;STX18-IT1
chr1	236963752	236963796	chr1:236963752-236963796	CT	12	18	18	18	22	24	LOC107985368	MTR;LOC107985368;RYR2
chr1	33250759	33250907	chr1:33250759-33250907	GAA	9	28	60	45	56.5	65		ZNF362;PHC2
chr5	164624529	164624598	chr5:164624529-164624598	CA	20	25	32	31	36	40	LOC105377703
chr19_GL383575v2_alt	91636	91669	chr19_GL383575v2_alt:91636-91669	GT	8	10	14	10	19	23	ZNF100
chr19	21730446	21730479	chr19:21730446-21730479	GT	8	10	14	10	19	23	ZNF100
chr1	8144577	8144607	chr1:8144577-8144607	GT	10	12	16	12	16	20	LOC107984915	PARK7;SLC45A1;RERE
chr6	25940245	25940276	chr6:25940245-25940276	TG	9	13	16	10	16	21
chr4	138631472	138631513	chr4:138631472-138631513	TTCC	8	8	8	10	10	10		SLC7A11
chr17	51582355	51582389	chr17:51582355-51582389	TG	10	14	18	18	18	20		CA10
chr4	128593953	128593999	chr4:128593953-128593999	TG	12	16	23	18	24	30		LINC02615;JADE1
chr4	123776501	123776541	chr4:123776501-123776541	GA	8	18	30	20	28	38	LINC01091	LINC01091;LOC105377407
chr7	107065314	107065377	chr7:107065314-107065377	GT	10	19	28	21	25	34	PRKAR2B	LINC02577;PRKAR2B;HBP1	PRKAR2B
chr8	105846894	105846959	chr8:105846894-105846959	TG	13	26	30	28	34	38	ZFPM2-AS1	ZFPM2;ZFPM2-AS1
chr13	28442702	28442733	chr13:28442702-28442733	AC	9	13	15	15	17	23	FLT1	FLT1;POMP
chr12	90102973	90102998	chr12:90102973-90102998	A	17	22.5	28	20	33	44	LOC105369890	POC1B-AS1;LOC105369890;LINC02822	ATP2B1;GALNT4;POC1B;POC1B-GALNT4
chr7	4614387	4614420	chr7:4614387-4614420	T	17	24.5	33	19	35	45		AP5Z1	SDK1
chr2	145383210	145383330	chr2:145383210-145383330	TA	8	34	44	42	60	79
chr3	175093522	175093617	chr3:175093522-175093617	TA	36	38	38	48	48	48	NAALADL2
chr5	21393526	21393573	chr5:21393526-21393573	AAT	7	8	16	11	16	19
chr7	21958952	21959002	chr7:21958952-21959002	AAAT	7	9	13	10	13	16		DNAH11
chr3	60029880	60029928	chr3:60029880-60029928	TG	10	18	28	18	30	40	FHIT
chr20	2811121	2811161	chr20:2811121-2811161	GT	8	12	20	12	18	24		IDH3B;EBF4;VPS16;PTPRA
chr5	150584383	150584434	chr5:150584383-150584434	AC	9	13	19	17	24	28	SYNPO	NDST1;RBM22;DCTN4;SMIM3
chr1	153690069	153690142	chr1:153690069-153690142	TC	14	20	28	26	36	55	NPR1	ILF2;NPR1;SLC27A3
chr3	174816387	174816431	chr3:174816387-174816431	TG	12	16	25	20	22	26	NAALADL2
chr4	150780606	150780659	chr4:150780606-150780659	TA	14	18	56	27	58	76	LRBA	DCLK2;LRBA
chr7	81736895	81736933	chr7:81736895-81736933	GT	10	18	24	16	24	28	HGF	LOC100128317;CACNA2D1;CACNA2D1-AS1
chr9	76289470	76289547	chr9:76289470-76289547	CA	14	28	58	30	39	48	PCSK5	LOC105376091;PCSK5
chr13	93613510	93613563	chr13:93613510-93613563	AC	14	21.5	26	19	27	31	GPC6	GPC5-AS1;GPC5;GPC6
chr3	189864542	189864565	chr3:189864542-189864565	T	17	19	21	17	24	26	TP63	LOC105374270;TP63;P3H2
chr3	172358955	172359034	chr3:172358955-172359034	TGG	9	9	20	20	25	31	FNDC3B	FNDC3B
chr20	8924510	8924545	chr20:8924510-8924545	CAA	7	9	15	10	12	14		PLCB1;PLCB4
chr2	39865543	39865601	chr2:39865543-39865601	CA	10	20	30	10	30	34		MAP4K3
chr6	26958108	26958168	chr6:26958108-26958168	GT	14	26	30	26	30	32	LINC00240		ABT1
chr10	16582437	16582481	chr10:16582437-16582481	TG	8	12	19	14	20	26		PTER;LOC101928701;RSU1;LOC105376435;CUBN
chr11	115593785	115593834	chr11:115593785-115593834	GT	13	20	24	23	24.5	26
chr4	133388551	133388575	chr4:133388551-133388575	ATTT	5	5	6	6	6	6			PCDH10
chr17	16999439	16999500	chr17:16999439-16999500	TG	12	21	32	28	30	41		LINC02090;MPRIP;NT5M
chr5	173134256	173134290	chr5:173134256-173134290	AT	14	16	18	16	18	20	CREBRF	RPL26L1;ATP6V0E1;BNIP1	ATP6V0E1;CREBRF;RPL26L1
chr17	18016874	18016892	chr17:18016874-18016892	A	17	19	30	17	33	41	DRC3	TOM1L2;GID4;DRG2
chr11	126988167	126988188	chr11:126988167-126988188	ATTT	5	5	5	6	6	6	KIRREL3	KIRREL3
chr6	136669885	136669920	chr6:136669885-136669920	GT	11	14	19	16	19	22	MAP3K5	MAP3K5;MAP3K5-AS1;PEX7
chr2	220474104	220474149	chr2:220474104-220474149	TC	13	19	27	20	27	36	LOC105373893	LOC105373891;LOC105373893;LOC105373897	EPHA4
chr12	109486578	109486609	chr12:109486578-109486609	A	21	27	37	33	41	42	UBE3B	MYO1H;UBE3B	FAM222A
chr5	160045455	160045521	chr5:160045455-160045521	CA	8	14	30	16	30	40	TTC1	TTC1;PWWP2A
chr4	29453979	29454190	chr4:29453979-29454190	TA	97	100	106	104	106	106
chr12	25745000	25745056	chr12:25745000-25745056	AC	14	18	26	24	28	34		LMNTD1;RASSF8	IFLTD1;RASSF8
chr4	98821766	98821823	chr4:98821766-98821823	TG	12	18	32	23	29	35	LOC105377343	RAP1GDS1;LOC105377343;EIF4E
chr3	192415733	192415777	chr3:192415733-192415777	CA	10	16	22	18	23	26	FGF12	FGF12
chr20	7345620	7345724	chr20:7345620-7345724	TATC	10	14.5	23	22	25	27	LINC01706	HAO1
chr6	51381727	51381796	chr6:51381727-51381796	ATATT	6	9	12	13	15	19		LOC105375085;PKHD1
chr5	171606647	171606686	chr5:171606647-171606686	AC	12	14	24	20	20	21		NPM1;LOC107986392;LOC105377722;SMIM23;FBXW11
chr16	55636769	55636815	chr16:55636769-55636815	AC	12	20	26	20	26	32		MMP2-AS1;LOC105371280	CAPNS2;CES1
chr13	94225594	94225674	chr13:94225594-94225674	AT	13	58.5	70	28	64	66	GPC6	GPC5-AS1;GPC5;GPC6
chr1	61134235	61134287	chr1:61134235-61134287	TG	12	17	28	18	24	30	NFIA	NFIA
chr19	56509715	56509754	chr19:56509715-56509754	GT	10	13	20	16	21	26	ZNF471	ZSCAN5A;ZNF71;ZNF71-SMIM17
chr18	64793570	64793608	chr18:64793570-64793608	A	17	20	33	27	39	39
chr1	67942539	67942580	chr1:67942539-67942580	AC	14	15.5	21	21	24	30	GNG12-AS1	GNG12-AS1;DIRAS3;WLS
chr2	134147593	134147624	chr2:134147593-134147624	A	22	28	35	31	39	41	MGAT5	MGAT5;TMEM163
chr8	121641137	121641180	chr8:121641137-121641180	T	18	26.5	48	23	45	60	HAS2	LOC107986971;HAS2-AS1;HAS2
chr3	11498140	11498181	chr3:11498140-11498181	CATA	8	9	10	10	10	12	ATG7	ATG7;VGLL4;TAMM41;MARK2P14
chr4	73547575	73547610	chr4:73547575-73547610	CA	13	14	19	18	18	20		ANKRD17-DT	COX18
chr3	55713133	55713164	chr3:55713133-55713164	AC	10	12	18	15	18	20	ERC2	WNT5A;ERC2
chr2	147986777	147986814	chr2:147986777-147986814	AC	12	15.5	22	19	22	28	ORC4	ACVR2A	KIF5C
chr20	49834140	49834186	chr20:49834140-49834186	TC	8	11	18	12	22	32	SLC9A8	B4GALT5;SLC9A8;RNF114	B4GALT5;DDX27;KCNB1;SLC9A8;SPATA2
chr6	132385462	132385501	chr6:132385462-132385501	ATT	7	7	12	6	13	18	MOXD1	STX7
chr17	43397311	43397349	chr17:43397311-43397349	AAAT	6	7	9	9	9	12	RNU6-1137P	LOC105371785;LINC00910;DHX8
chr14	68726472	68726540	chr14:68726472-68726540	CA	13	21	33	28	36	38	LOC105370547	RAD51B;ZFP36L1	ZFP36L1
chr8	77119426	77119454	chr8:77119426-77119454	A	21	25	29	25	31	34
chr14	62039835	62039890	chr14:62039835-62039890	AC	14	19.5	26	16	27	33	SYT16	SYT16
chr13	91770697	91770739	chr13:91770697-91770739	TG	9	16	22	20	22	30	GPC5	GPC5	GPC5
chr8	102736971	102737017	chr8:102736971-102737017	CA	12	16	25	14	24	27		KLF10;LOC101927245
chr17	2236702	2236752	chr17:2236702-2236752	CA	10	14	20	12	22	26	SMG6	DPH1;MIR132;HIC1;SMG6;LOC101927864;SGSM2	HIC1;OVCA2;SGSM2;TSR1
chr5	3117618	3117700	chr5:3117618-3117700	AG	18	21	40	26	34	48
chr10	17914905	17915046	chr10:17914905-17915046	GT	24	68	72	70	85	241		MRC1;CACNB2;LOC107984213
chr8	41139630	41139698	chr8:41139630-41139698	AC	12	20	38	34	34	38		GINS4	GINS4
chr3	35785510	35785540	chr3:35785510-35785540	AAAG	6	6	6	6	8	8	ARPP21
chr1	167396687	167396709	chr1:167396687-167396709	AC	8	10	10	10	12	14	POU2F1	POU2F1;CD247	POU2F1
chr2	66998601	66998653	chr2:66998601-66998653	GT	13	18	26	16	26	30	LOC105374785
chr6	27088248	27088340	chr6:27088248-27088340	TCA	30	30	31	31	31	31			ABT1
chr22	31346131	31346309	chr22:31346131-31346309	GGC	18	59	60	60	60	60	PATZ1	PIK3IP1;LINC01521
chr9	115630462	115630500	chr9:115630462-115630500	CA	12	14.5	20	20	20	20	LOC105376235
chr10	54208715	54208762	chr10:54208715-54208762	GT	9	17.5	31	24	24	24	PCDH15
chr12	14010122	14010226	chr12:14010122-14010226	AGAT	8	23	32	27	28	28		GRIN2B
chr9	73334582	73334599	chr9:73334582-73334599	TTA	6	6	7	7	7	7	LOC101927281	LOC101927281;LOC105376084;RORB
chr4	75597448	75597490	chr4:75597448-75597490	CA	20	20	22	22	22	22	CDKL2	CDKL2
chr5	111894233	111894251	chr5:111894233-111894251	AAT	8	10	11	11	11	11	NREP	CAMK4;STARD4;LOC105369177;STARD4-AS1;NREP-AS1;EPB41L4A	STARD4
chr4	17302938	17302977	chr4:17302938-17302977	CA	10	17	18	18	19	20			LAP3;TAPT1
chr18	26912375	26912418	chr18:26912375-26912418	AC	8	17	22	16	23	27	AQP4-AS1	CHST9	AQP4;KCTD1
chr7	37050610	37050660	chr7:37050610-37050660	AC	10	16	48	20	26	32	ELMO1	AOAH;ELMO1
chr9	123902162	123902218	chr9:123902162-123902218	CA	14	21	28	20	28	36	DENND1A	DENND1A;LOC107987037
chr2	36846388	36846477	chr2:36846388-36846477	TA	29	36	41	35	46	55	STRN	VIT;STRN;HEATR5B
chr2	152429213	152429243	chr2:152429213-152429243	A	19	20	34	29	31	32	FMNL2	LOC105373689;FMNL2;LOC105373690	FMNL2
chr10	79114457	79114541	chr10:79114457-79114541	GT	22	32	46	36	44	50	ZMIZ1	ZMIZ1
chr6	137806094	137806142	chr6:137806094-137806142	AC	12	14	19	18	22	28		LOC102723649;TNFAIP3	TNFAIP3
chr4	86452495	86452543	chr4:86452495-86452543	CA	12	22	26	24	24	26	MAPK10	MAPK10-AS1;MAPK10	AFF1;C4orf36;MAPK10;PTPN13
chr12	44918518	44918566	chr12:44918518-44918566	TG	12	18	25	18	24	30	NELL2	TMEM117
chr13	74640865	74640905	chr13:74640865-74640905	T	20	37	40	40	43	45
chr4	92806167	92806212	chr4:92806167-92806212	AC	10	18	22	16	23	31	GRID2	GRID2
chr2	143826992	143827032	chr2:143826992-143827032	CA	12	18	24	20	22	30		ARHGAP15;ARHGAP15-AS1
chr11	11383614	11383641	chr11:11383614-11383641	TTCA	6	6	7	6	7	7	GALNT18	MTND5P21;GALNT18;LOC105376553	CSNK2A3
chr3	35386536	35386606	chr3:35386536-35386606	CA	15	32	44	34	36	40	LOC101928135
chr6	45959519	45959553	chr6:45959519-45959553	TTG	6	8	9	9	9	14	CLIC5	CLIC5;LOC105375078
chr6	100449891	100449967	chr6:100449891-100449967	ATA	20	20	26	26	26	26	SIM1	ASCC3
chr8	41250929	41250965	chr8:41250929-41250965	GT	12	15	20	18	18	18		LOC105379771;GINS4
chr9	116062782	116062807	chr9:116062782-116062807	AC	9	12	14	13	13	13		LOC105376234;PAPPA	PAPPA
chr3	69783466	69783520	chr3:69783466-69783520	AT	24	26	28	28	28	28	MITF	MITF
chr1	202144755	202144800	chr1:202144755-202144800	CCG	9	13	15	15	15	15	ARL8A	RNPEP;ELF3-AS1;PTPN7;PTPRVP
chr18	47422082	47422297	chr18:47422082-47422297	AC	10	56.5	108	108	108	108	MIR4527HG	SKOR2;MIR4527HG;LOC105372100
chr9	98153650	98153705	chr9:98153650-98153705	AC	12	22	29	24	28	33	CORO2A	NANS;TRIM14;TBC1D2	CORO2A
chr16_KI270853v1_alt	455339	455382	chr16_KI270853v1_alt:455339-455382	GT	12	15	20	20	22	28
chr1	49465211	49465262	chr1:49465211-49465262	AC	13	18	24	20	25	33	AGBL4	AGBL4;AGBL4-IT1;LOC107984954
chr6	90845483	90845536	chr6:90845483-90845536	GA	13	15.5	24	13	28.5	41	LOC107986623	LOC107986623	MAP3K7
chr21	30237774	30237800	chr21:30237774-30237800	T	22	27	34	27	36	46		LINC00307	CLDN8
chr15	66428267	66428325	chr15:66428267-66428325	TG	11	12	30	16	26	34	MAP2K1	DIS3L;TIPIN;MAP2K1;RPL4;ZWILCH	DENND4A
chr10	6199659	6199683	chr10:6199659-6199683	T	19	22	36	25	32	47	PFKFB3	RBM17;PFKFB3;PRKCQ
chr5	19957296	19957482	chr5:19957296-19957482	AT	63	91	94	94	94	94	CDH18
chr4	94792467	94792502	chr4:94792467-94792502	AC	10	17	18	18	18	18	BMPR1B	BMPR1B-DT;BMPR1B
chr9	37605683	37605726	chr9:37605683-37605726	TTTA	6	6	12	9	11	13	FRMPD1	POLR1E;TOMM5;FRMPD1;TRMT10B;LOC105376037
chr18	41509582	41509630	chr18:41509582-41509630	AC	11	16	20	10	22	26	KC6	LOC105372084
chr5	37909445	37909483	chr5:37909445-37909483	AC	14	14	24	18	22	32		GDNF;GDNF-AS1;LINC02110;LINC02107
chr2	31737877	31737926	chr2:31737877-31737926	AC	10	18	26	18	25	31		SRD5A2;LOC107985862;LOC107985863
chr7	149442275	149442315	chr7:149442275-149442315	AC	12	13	20	14	20	24	ZNF777	ZNF398;ZNF783;ZNF777;ZNF746	ZNF467;ZNF777
chr8	76835210	76835260	chr8:76835210-76835260	TA	14	21	26	22	36	66	ZFHX4
chr2	67040546	67040589	chr2:67040546-67040589	AC	13	17	23	16	22	26
chr1	34080922	34080977	chr1:34080922-34080977	GAAA	6	6	7	7	11.5	21	CSMD2	CSMD2;LOC105378642
chr11	107031166	107031200	chr11:107031166-107031200	AC	10	14	20	16	22	28		GUCY1A2;LOC105369477;CWF19L2
chr1	28809886	28809913	chr1:28809886-28809913	T	17	22	28	19	28	31	OPRD1	OPRD1;EPB41
chr7	17557735	17557776	chr7:17557735-17557776	AC	11	16	24	17	23	30	LINC02889	LOC105375170;AHR;LINC02889
chr22	37985819	37985867	chr22:37985819-37985867	AC	16	20	22	20	22	28	POLR2F	POLR2F;SOX10;PICK1
chr2	179886043	179886086	chr2:179886043-179886086	AAT	8	9	16	12	16	19		ZNF385B;CWC22
chr10	106172745	106172796	chr10:106172745-106172796	CA	9	19	28	24	32	37	LINC02624
chr17	19682330	19682365	chr17:19682330-19682365	CA	9	10	17	15	19	25	SLC47A2	LOC105371574;ALDH3A2;ULK2;AKAP10
chr22	20322800	20322833	chr22:20322800-20322833	TG	8	12.5	28	15	24	29
chr8	56533075	56533118	chr8:56533075-56533118	CA	12	13	18	12	21	29	PENK-AS1	LOC105375849;PENK-AS1;LOC101929398
chr7	83059295	83059380	chr7:83059295-83059380	AT	16	28	74	26	43	58	PCLO	PCLO
chr5	109146188	109146291	chr5:109146188-109146291	AT	10	22.5	24	42	54	92	FER
chr21	38115742	38116229	chr21:38115742-38116229	CTA	34	153	160	159	162	163	DSCR4	KCNJ6;DSCR8
chr10	104749227	104749268	chr10:104749227-104749268	GT	11	14.5	20	15	21	24	SORCS3	SORCS3
chr2	204220602	204220700	chr2:204220602-204220700	TA	36	42	48	48	48	58		NRP2
chr10	62846477	62846513	chr10:62846477-62846513	GT	9	10	14	12	16	20
chr8	75321165	75321195	chr8:75321165-75321195	AC	10	10	12	10	14	16
chr20	49348524	49348574	chr20:49348524-49348574	GT	18	22	26	20	26	32	LOC105372649	LOC105372649;KCNB1;PTGIS	KCNB1
chr4	132672214	132672248	chr4:132672214-132672248	TG	10	11	18	16	18	22	LINC01256	LINC01256	PCDH10
chr11	24870471	24870512	chr11:24870471-24870512	AC	9	12	21	14	23	26	LUZP2
chr2	134823278	134823326	chr2:134823278-134823326	TG	8	14	23	14	24	30		TMEM163;ACMSD;CCNT2-AS1
chr2	56647119	56647166	chr2:56647119-56647166	AAT	8	10	19	14	18	20	LOC101927213	LOC105374690;CCDC85A
chr10	98421966	98422015	chr10:98421966-98422015	AC	8	19	25	22	25	33	HPS1	LOXL4;LOC101927278;HPSE2
chr3	150643307	150643355	chr3:150643307-150643355	AC	10	16	22	16	22	26		SELENOT;ERICH6-AS1;SNRPCP3
chr10	49764198	49764237	chr10:49764198-49764237	GT	13	15	18	13	21	25		PARG
chr8	48299548	48299590	chr8:48299548-48299590	AC	10	13.5	16	14	22	28		LOC105375820
chr7	39082795	39082836	chr7:39082795-39082836	CA	11	14	22	12	22	26	POU6F2	VPS41;POU6F2-AS2;POU6F2;LOC105375238;LOC105375237	YAE1D1
chr3	72266820	72266871	chr3:72266820-72266871	AC	9	13	27	16	23	31		LINC00877;LOC105377161;SHQ1	RYBP
chr3	11372799	11372864	chr3:11372799-11372864	TG	10	18	32	21	33	34	ATG7	HRH1;LOC102723663;ATG7;VGLL4;TAMM41;MARK2P14
chr20	51911530	51911620	chr20:51911530-51911620	TG	12	34	62	34	46	64		ZFP64
chr10	14220784	14220839	chr10:14220784-14220839	GT	12	19	26	23	26	30	FRMD4A	FRMD4A
chr12	117535605	117535649	chr12:117535605-117535649	TG	10	14	19	16	20	28	KSR2	NOS1;KSR2
chr10	33933644	33933688	chr10:33933644-33933688	AC	10	17	24	20	22	26		NRP1;PARD3
chr2	74815857	74815896	chr2:74815857-74815896	AC	10	14	22	12	20	25		M1AP;SEMA4F;HK2;LINC01291
chr5	156101903	156101942	chr5:156101903-156101942	TG	10	16	23	18	21	29	SGCD
chr4	61428817	61428942	chr4:61428817-61428942	TATC	11	22	25	24	28	34	ADGRL3
chr2	200802416	200802454	chr2:200802416-200802454	T	22	34	44	39	42	46	BZW1-AS1	AOX3P;AOX3P-AOX2P;LINC01792;BZW1-AS1;BZW1
chr10	112394781	112394837	chr10:112394781-112394837	TG	15	18	25	15	28	28	ACSL5	GPAM;GUCY2GP;VTI1A	ACSL5
chr3	23845590	23845626	chr3:23845590-23845626	TG	11	13	18	18	26	32	UBE2E1	UBE2E1;NKIRAS1	UBE2E2
chr17	30394117	30394145	chr17:30394117-30394145	T	17	21	27	19	28	31	CPD	CPD;GOSR1
chr3	67258246	67258308	chr3:67258246-67258308	TG	12	17	30	26	30	38	LOC112267879	SUCLG2
chr2	63691874	63691913	chr2:63691874-63691913	GT	9	11	20	12	20	22		UGP2;VPS54	UGP2
chr7	92978433	92978465	chr7:92978433-92978465	T	17	19.5	25	18	32	39		FAM133B;LOC105375397;CDK6-AS1	FAM133B
chr5	2729448	2729489	chr5:2729448-2729489	GT	11	17	23	20	21	34	IRX2	IRX2
chr18	63430718	63430770	chr18:63430718-63430770	CA	12	18	27	20	26	32		KDSR
chr1	189479214	189479248	chr1:189479214-189479248	TG	12	13	21	16	18	18	LOC105371657
chr21	36501333	36501368	chr21:36501333-36501368	T	17	21	39	24	38	49	CLDN14	CHAF1B;CLDN14;LOC105369308;HLCS
chr5	24904340	24904384	chr5:24904340-24904384	TC	8	12.5	20	13	20	28
chr9	24602057	24602094	chr9:24602057-24602094	GT	9	13	18	17	19	22			IZUMO3
chr2	189442443	189442468	chr2:189442443-189442468	T	17	22	28	25	29	40	WDR75	LOC101927252;ANKAR
chr5	10404032	10404087	chr5:10404032-10404087	TTTA	6	8	11	9	13	15	MARCHF6		ANKRD33B;ROPN1L
chr2	25228201	25228252	chr2:25228201-25228252	A	17	26	42	31	52	62	DNMT3A	DNAJC27;EFR3B;DNMT3A;DTNB
chr13	95469107	95469139	chr13:95469107-95469139	T	33	35	45	40	52	52	CLDN10	CLDN10-AS1;CLDN10
chr17	31759052	31759080	chr17:31759052-31759080	GT	10	12	15	12	16	24	GPR160P2	MIR193A
chr16	55486323	55486390	chr16:55486323-55486390	GT	12	20	34	23	32	41	MMP2	MMP2-AS1;LPCAT2;LOC105371280	CAPNS2;CES1
chr11	72499841	72499909	chr11:72499841-72499909	TTTTA	7	9	10	8	13	16		PDE2A	PDE2A
chr17	49487884	49487918	chr17:49487884-49487918	TTG	8	9	15	12	13	19		PHB1;NGFR-AS1	DLX3;TAC4
chr15	62748486	62748534	chr15:62748486-62748534	TGTC	10	10	10	10	12	12	TLN2	TLN2;LOC105370854	TPM1
chr8	36344193	36344244	chr8:36344193-36344244	GA	15	19.5	32	22	26	29
chr4	85730987	85731028	chr4:85730987-85731028	CA	9	14.5	20	15	20	24	ARHGAP24	ARHGAP24
chr8	121501740	121501785	chr8:121501740-121501785	CA	14	19	24	20	23	29		LOC107986971;HAS2-AS1;HAS2	HAS2
chr22	44122489	44122610	chr22:44122489-44122610	AG	14	29	44	36	54	67	PARVB	SAMM50;PARVB;PARVG;PRR5
chr12	119160251	119160323	chr12:119160251-119160323	CT	14	20	35	24	34	42	SRRM4	SRRM4;LOC105370021;HSPB8;LOC105370025;CCDC60;LOC105370027	HSPB8
chr17	34871276	34871301	chr17:34871276-34871301	CA	14	16.5	40	13	42	42	LOC105371742		C17orf102;TMEM132E
chr11	114727770	114727817	chr11:114727770-114727817	AC	8	18	23	14	26	35	NXPE2
chr17	28542867	28542906	chr17:28542867-28542906	AATA	6	6	10	7	10	12		SLC13A2;UNC119;PIGS;SPAG5;KIAA0100	SLC46A1
chr1	48608544	48608611	chr1:48608544-48608611	TGGA	6	14	18	17	17	18	AGBL4	AGBL4
chr4	183168157	183168194	chr4:183168157-183168194	T	19	30	42	38	42	43	WWC2	LOC105377578;WWC2	DCTD
chr2	60343320	60343361	chr2:60343320-60343361	CA	11	16.5	25	21	23	26
chr9	36082153	36082188	chr9:36082153-36082188	TC	13	14	20	14	19	29	RECK	RECK;CLTA	OR2S2
chr3	189835916	189835969	chr3:189835916-189835969	AAT	7	8	15	10	17	20	TP63	LOC105374270;TP63;P3H2
chr7	65714443	65714470	chr7:65714443-65714470	T	18	23	27	23	29	32	LOC441242
chr7	65208552	65208574	chr7:65208552-65208574	T	18	23	27	23	29	32	INTS4P1
chr4	82540115	82540153	chr4:82540115-82540153	T	17	23	31	20	34	52	TMEM150C	ENOPH1;LOC105377310;SCD5;SEC31A
chr16	55735216	55735411	chr16:55735216-55735411	AC	48	88	98	98	100	101	CES1P2	CES5A	CES1
chr14	43564021	43564063	chr14:43564021-43564063	TC	8	12	18	14	20	30
chr2	156439514	156439556	chr2:156439514-156439556	A	17	22	36	20	41	52	GPD2	LOC107985953;NR4A2;GPD2;LOC107985955
chr3	173369006	173369051	chr3:173369006-173369051	TG	9	14	23	20	23	28
chr2	229350055	229350095	chr2:229350055-229350095	TG	12	16	16	16	19	20		DNER;TRIP12
chr9	5919544	5919584	chr9:5919544-5919584	AC	12	14	28	20	24	30	KIAA2026	ERMP1;KIAA2026
chr6	68234079	68234242	chr6:68234079-68234242	TA	6	31	37	50	74.5	106	LINC02549	LINC02549
chr22	27175784	27175813	chr22:27175784-27175813	GT	9	10	14	11	16	18		MIATNB;MN1	MN1
chr2	193229616	193229652	chr2:193229616-193229652	TG	10	14	16	16	18	22
chr10	121156438	121156469	chr10:121156438-121156469	AC	10	14	18	13	19	24		LOC105378521;LOC105378522;LINC01153	FGFR2
chr2	145413897	145413959	chr2:145413897-145413959	AC	18	22	30	26	32	36
chr9	79039263	79039331	chr9:79039263-79039331	AC	17	21.5	66	30	36	40	KRT18P24
chr5	21340211	21340263	chr5:21340211-21340263	AC	14	26	30	26	31	42
chr2	73013407	73013444	chr2:73013407-73013444	GT	10	12	21	18	20	25	SFXN5	SFXN5;RAB11FIP5	SPR
chr12	108173811	108173855	chr12:108173811-108173855	TG	14	20	24	14	22	30	WSCD2	LOC105369965;WSCD2;FICD
chr5	82022983	82023041	chr5:82022983-82023041	AT	26	28	30	17	30	30	ATG10	ATG10	SSBP2
chr2	115389263	115389300	chr2:115389263-115389300	AC	12	16	19	18	20	22	DPP10
chr12	893826	893847	chr12:893826-893847	TAA	6	6	9	8	10	19	WNK1	WNK1;RAD52
chr7	96977498	96977551	chr7:96977498-96977551	CA	14	24	28	13	28	28	DLX6-AS1	DYNC1I1	DLX5;DLX6
chr7	21421670	21421699	chr7:21421670-21421699	TG	10	10	15	13	16	20		SP4
chr15	59518930	59518977	chr15:59518930-59518977	TG	12	19	24	19	24	26	FAM81A	MYO1E;FAM81A	C15ORF31
chr20	165075	165131	chr20:165075-165131	AC	10	20	26	18	28	34		C20orf96
chr2	10607751	10607776	chr2:10607751-10607776	TTA	7	8	11	9	12	17	NOL10	ODC1;ODC1-DT;NOL10	ODC1
chr13	71175612	71175641	chr13:71175612-71175641	GT	9	12.5	18	12	15	21		LINC00348
chr4	146637759	146637790	chr4:146637759-146637790	GT	14	15	16	14	16	16	POU4F2	POU4F2
chr1	118135372	118135431	chr1:118135372-118135431	TG	16	22	30	27	30	33	SPAG17	SPAG17
chr20	50818433	50818472	chr20:50818433-50818472	CT	11	16	20	16	20	20	BCAS4	BCAS4	BCAS4
chr3	115063653	115063697	chr3:115063653-115063697	AC	8	14	20	18	22	24	ZBTB20	ZBTB20;ZBTB20-AS1;ZBTB20-AS5;LOC101926886;LSAMP
chr15	57475488	57475536	chr15:57475488-57475536	GT	8	12	24	14	20	30	CGNL1	CGNL1	CGNL1
chr22	26324065	26324120	chr22:26324065-26324120	CA	12	18	33	22	28	35	SEZ6L	MYO18B;MYO18B-AS1;SEZ6L	CRYBB2;MYO18B;SEZ6L
chr2	61310554	61310694	chr2:61310554-61310694	TA	9	78	88	86	88	88	USP34	AHSA2P;USP34;XPO1	CCT4;COMMD1;USP34
chr1	218837486	218837525	chr1:218837486-218837525	GT	8	13	26	13	19	26		TGFB2;LYPLAL1;LOC107984018;ZC3H11B	TGFB2
chr4	140425430	140425469	chr4:140425430-140425469	GT	10	16	24	14	21	25	CLGN
chr3_KZ559105v1_alt	140611	140638	chr3_KZ559105v1_alt:140611-140638	GT	10	10	14	12	13	17	SLC9C1
chr3	112247873	112247900	chr3:112247873-112247900	GT	10	10	14	12	13	17	SLC9C1	TMPRSS7;SLC9C1;SLC35A5
chr16	23950133	23950158	chr16:23950133-23950158	T	17	21	26	20	27	32	PRKCB	PRKCB	PRKCB
chr10	122472363	122472412	chr10:122472363-122472412	TTA	6	11	14	10	15	20	HTRA1	BTBD16;LOC105378525;HTRA1;DMBT1	ARMS2;BTBD16
chr6	72856446	72856495	chr6:72856446-72856495	AC	13	21	25	24	25	28	KCNQ5	KCNQ5-DT;KCNQ5;KCNQ5-AS1;LOC122539213
chr7	148057951	148057997	chr7:148057951-148057997	TTA	6	11.5	17	13	17	20	CNTNAP2	CNTNAP2
chr1	45728127	45728173	chr1:45728127-45728173	TG	10	17	24	14	24	30	IPP	GPBP1L1;MAST2;LOC105378694
chr4	150091770	150091808	chr4:150091770-150091808	TG	10	13	20	14	20	24	DCLK2	DCLK2;LRBA
chr15	99603544	99603578	chr15:99603544-99603578	TG	10	14	24	18	22	30	MEF2A	LRRC28;LINC02244;LOC105371017;MEF2A	AC015660.1;DKFZP779J2370;LRRC28;LYSMD4;MEF2A;TTC23
chr1	63860563	63860617	chr1:63860563-63860617	AC	12	22	30	24	30	36	ROR1	LOC105378771;ROR1
chr5	88883219	88883287	chr5:88883219-88883287	GC	26	33	34	27	34	36	MEF2C	MEF2C-AS2;MEF2C;MEF2C-AS1	CETN3
chr17	48546066	48546098	chr17:48546066-48546098	A	19	23	31	26	33	34	HOXB-AS1	SKAP1;HOXB-AS4
chr18	28788311	28788341	chr18:28788311-28788341	AC	10	10	18	14	22	26
chr7	49472598	49472649	chr7:49472598-49472649	AAC	15	16	16	17	17	17		ABCA13	VWC2
chr3	137222386	137222440	chr3:137222386-137222440	AAT	4	13	17	14	17	20
chr10	72710544	72710570	chr10:72710544-72710570	T	19	21	29	26	28	30	MCU	MICU1;MCU	DNAJB12;MCU
chr2	232677208	232677307	chr2:232677208-232677307	AC	12	22.5	44	35	49	62	EFHD1	CHRNG;TIGD1;LOC105373929;EFHD1;GIGYF2
chr14	75237838	75237881	chr14:75237838-75237881	GT	13	15.5	23	15	21	25			NEK9;TMED10
chr7	45532005	45532047	chr7:45532005-45532047	GT	9	12	18	17	19	24		ADCY1;SEPTIN7P2
chr2	226325326	226325386	chr2:226325326-226325386	AC	14	24	30	26	30	32		LOC105373914;LOC107985992;RHBDD1
chr1	185787142	185787179	chr1:185787142-185787179	TG	12	14	22	16	19	25	HMCN1	HMCN1	HMCN1
chr11	19205522	19205567	chr11:19205522-19205567	TG	11	17	21	18	21	23	CSRP3-AS1	MRGPRX2;ZDHHC13;CSRP3-AS1
chr1	119307354	119307399	chr1:119307354-119307399	AC	12	15	19	15	19	27		WARS2-AS1;HAO2
chr11	28733188	28733222	chr11:28733188-28733222	TG	10	14	22	14	20	26		BDNF
chr4	90863950	90864019	chr4:90863950-90864019	TTTTA	5	6	12	5	14	17	CCSER1
chr2	126047367	126047412	chr2:126047367-126047412	CA	12	14	19	15	23	26
chr5	80525876	80526020	chr5:80525876-80526020	AT	6	58	62	60	60	62	FAM151B	ZFYVE16;FAM151B;MSH3
chr9	11378073	11378127	chr9:11378073-11378127	AC	14	20	30	24	30	34	LOC105375974	PTPRD;LOC105375974;LOC105375976
chr2	177819878	177819937	chr2:177819878-177819937	CT	14	22	30	30	46.5	61	PDE11A	PDE11A
chr5	7403938	7403976	chr5:7403938-7403976	AC	10	15	22	16	20	24	ADCY2
chr10	71350315	71350350	chr10:71350315-71350350	GT	12	16	18	10	20	25	SLC29A3	UNC5B;SLC29A3;CDH23	CDH23
chr8	13267730	13267772	chr8:13267730-13267772	GT	12	14	18	16	20	22	DLC1	DLC1;LOC107986916
chr22	29807264	29807287	chr22:29807264-29807287	A	35	40	52	49	52	56	ASCC2	ZMAT5;ASCC2;HORMAD2	CABP7;LIF;UQCR10;ZMAT5
chr8	58965895	58965925	chr8:58965895-58965925	T	17	20	29	25	32	38	TOX	TOX
chr2	150899206	150899265	chr2:150899206-150899265	AC	15	20.5	32	23	30	35		MMADHC-DT;LINC01931
chr3	135651225	135651265	chr3:135651225-135651265	AT	12	13	21	16	22	24
chr6	147337160	147337215	chr6:147337160-147337215	AC	11	14	22	16	20	28	STXBP5
chr11	23835219	23835278	chr11:23835219-23835278	TA	8	12	23	12	25	32
chr2	239051848	239051890	chr2:239051848-239051890	TA	16	20	20	20	22	22	HDAC4	HDAC4;NDUFA10	AC093802.1
chr15	56125600	56125651	chr15:56125600-56125651	TG	10	16	27	21	25	29	RFX7	RFX7;TEX9
chr8	109086549	109086600	chr8:109086549-109086600	TG	12	18	36	25	36	36	TRHR	LOC101927413;ENY2
chr4	112724545	112724595	chr4:112724545-112724595	AC	16	23	24	20	26	32	ANK2	ZGRF1;LARP7;ANK2	ANK2
chr9	3379880	3379942	chr9:3379880-3379942	ATTT	8	10.5	14	12	15	16	RFX3	RFX3
chr13	97240985	97241019	chr13:97240985-97241019	AATG	8	8	8	9	9	9	MBNL2	MBNL2	MBNL2;UGGT2
chr14	46617251	46617287	chr14:46617251-46617287	AC	10	12	16	14	18	20	LOC105370481
chr12	51640213	51640253	chr12:51640213-51640253	T	17	20	29	25	33	48	SCN8A	GALNT6;FIGNL2;ANKRD33
chr10	78071114	78071167	chr10:78071114-78071167	TG	10	17	30	20	26	32	GNAI2P2	RPS24
chr1	209493320	209493361	chr1:209493320-209493361	CA	12	16	18	15	20	26		LOC105372896
chr5	167690924	167690970	chr5:167690924-167690970	TG	10	17	21	15	22	27	TENM2	TENM2
chr2	59181147	59181198	chr2:59181147-59181198	TG	10	17	24	15	24	29		LINC01122;LINC01793;LOC105374754
chr7	114330483	114330576	chr7:114330483-114330576	TA	16	39	47	35	47	48	FOXP2		FOXP2
chr10	61632233	61632283	chr10:61632233-61632283	AAAT	6	6	11	7	12	14			C10orf107
chr1	98926448	98926497	chr1:98926448-98926497	GT	10	16	20	15	23	29	PLPPR5	PLPPR5-AS1
chr3	133530529	133530579	chr3:133530529-133530579	AC	10	18	28	16	28	44		BFSP2;BFSP2-AS1;CDV3;TF	CDV3
chr13	94312682	94312751	chr13:94312682-94312751	AC	13	18.5	39	32	35	37	GPC6		GPC6
chr7	132246769	132246831	chr7:132246769-132246831	ATC	9	15.5	19	17	20	23	PLXNA4	PLXNA4
chr6	28695033	28695097	chr6:28695033-28695097	CA	14	20	32	24	30	36	TRA-CGC5-1
chr6_GL000256v2_alt	3568	3632	chr6_GL000256v2_alt:3568-3632	CA	14	20	32	24	30	36	TRA-CGC5-1
chr10	100676629	100676670	chr10:100676629-100676670	TG	10	16.5	21	14	22	27		SEC31B;HIF1AN;PAX2;SLF2	PAX2
chr6	98607955	98607994	chr6:98607955-98607994	CA	8	15	24	19	24	30		LOC101927314
chr9	121302834	121302855	chr9:121302834-121302855	CCT	7	7	8	8	8	8	GSN	RAB14;GSN;GGTA1
chr2	134845510	134845555	chr2:134845510-134845555	TC	12	16	23	17	23	31	ACMSD	TMEM163;ACMSD;CCNT2-AS1
chr5	5375580	5375630	chr5:5375580-5375630	TG	14	20	24	20	28	32	LOC101929200	LINC01020;ADAMTS16-DT;LOC101929200;ICE1
chr13	96258355	96258389	chr13:96258355-96258389	CAA	10	11	11	12	12	13	HS6ST3	UGGT2;HS6ST3;LINC00359
chr16	29954597	29954647	chr16:29954597-29954647	AAAT	6	7	8	10	12	14		KIF22;LOC107984837;MAZ;LOC112268170;CDIPT;TAOK2;TLCD3B;LOC112694756;ALDOA	ASPHD1;C16orf92;DOC2A;KCTD13;SEZ6L2
chr2	197347944	197347976	chr2:197347944-197347976	AG	8	10	10	14	16	20		ANKRD44;SF3B1
chr4	175826278	175826314	chr4:175826278-175826314	TC	11	14	15	18	18	18	GPM6A	GPM6A;LOC107984113
chr9	98290262	98290294	chr9:98290262-98290294	T	17	20	26	28	34	38	GABBR2	GALNT12	ANKS6;C9orf156;CORO2A;GABBR2
chr10	103620860	103620984	chr10:103620860-103620984	TG	26	27	48	62	62	62	SH3PXD2A	NEURL1;SH3PXD2A
chr2	173761002	173761026	chr2:173761002-173761026	ATT	7	7	7	8	8	8
chr22	32807741	32807791	chr22:32807741-32807791	AT	28	38	55	68	76	86	SYN3	FBXO7;SYN3;TIMP3
chr1	158726624	158726735	chr1:158726624-158726735	TATC	6	14	24	25	29	34	OR6K4P	IFI16
chr8	121581010	121581046	chr8:121581010-121581046	CA	12	14	14	18	18	18		LOC107986971;HAS2-AS1;HAS2
chr3	52717783	52717801	chr3:52717783-52717801	ATT	6	7	7	8	8	8	NEK4	GNL3;STIMATE-MUSTN1;STIMATE	TMEM110;TMEM110-MUSTN1
chr13	102534694	102534745	chr13:102534694-102534745	A	17	32	41	49	52	55
chr5	85566854	85567032	chr5:85566854-85567032	AT	10	22	40	58	90	90
chr5	6346462	6346575	chr5:6346462-6346575	TGGA	11	11	16	28	28	28
chr21	24266451	24266461	chr21:24266451-24266461	AT	70	84	86	87	87	87
chr3	19936870	19936915	chr3:19936870-19936915	AAAT	6	6	6	8	12	14	EFHB	EFHB;RAB5A;PP2D1	KAT2B
chr2	149557920	149557955	chr2:149557920-149557955	ATT	13	14	14	15	15	15
chr5	146113056	146113079	chr5:146113056-146113079	TTGA	6	6	6	7	7	7	LARS1	LOC107986458;SH3RF2;LARS1	GRXCR2
chr8	134337313	134337391	chr8:134337313-134337391	CA	36	38	38	40	40	40		ZFAT
chr3	115360816	115360926	chr3:115360816-115360926	AG	12	24	32	42	48	58		ZBTB20;ZBTB20-AS1;LOC101926886;GAP43;LSAMP	GAP43
chr22	19420041	19420070	chr22:19420041-19420070	TG	9	10	12	13	15	17	HIRA	CLTCL1;HIRA;UFD1;CDC45	SLC25A1
chr10	18524208	18524241	chr10:18524208-18524241	T	17	28	30	32	34	36	CACNB2	CACNB2;NSUN6
chr6	133513870	133513987	chr6:133513870-133513987	AT	46	58	58	59	59	59	EYA4	LOC105378008;EYA4;TARID	EYA4
chr4	170406326	170406443	chr4:170406326-170406443	TA	10	20	26	51	60	74		LINC01612;LINC02512
chr9	115697506	115697556	chr9:115697506-115697556	TG	10	14	24	16	22	28			PAPPA
chr10	23377506	23377553	chr10:23377506-23377553	T	18	23	40	18	47	62		C10orf67;KIAA1217	C10orf67
chr7	48683050	48683102	chr7:48683050-48683102	TG	10	16	24	20	22	26		ABCA13;LOC105375272;LINC02838
chr2	213361357	213361379	chr2:213361357-213361379	TG	8	14	18	14	19	25	SPAG16	SPAG16;SNHG31
chr14	87604728	87604807	chr14:87604728-87604807	TC	18	38	39	40	40	40	LINC02296	LINC02296
chr14	83351807	83351880	chr14:83351807-83351880	TC	20	36	36	37	37	37
chr14	85599674	85599746	chr14:85599674-85599746	TCTT	17	17	17	18	18	18	FLRT2
chr12	41951792	41951847	chr12:41951792-41951847	CA	17	22	26	27	28	31
chr1	185803189	185803231	chr1:185803189-185803231	A	18	27	38	28	42	45	HMCN1	HMCN1
chr6	86775236	86775288	chr6:86775236-86775288	CA	12	16	26	16	26	30
chr10	87640678	87640734	chr10:87640678-87640734	AC	9	14	28	20	25	32	RPS26P38	MINPP1;ATAD1
chr2	26505413	26505453	chr2:26505413-26505453	AC	10	17	24	20	20	24	OTOF	ADGRF3;SELENOI;OTOF;FAM166C;CIB4	CENPA;SLC35F6
chr13	35484235	35484275	chr13:35484235-35484275	TG	10	12	14	14	18	26	NBEA
chr4	93133146	93133175	chr4:93133146-93133175	TC	13	14	14	15	15	24	GRID2	GRID2	GRID2;RP11-9B6.1
chr7	107691109	107691155	chr7:107691109-107691155	AC	12	19	24	22	26	30	SLC26A4	PRKAR2B;HBP1;COG5;DUS4L;DUS4L-BCAP29;CBLL1
chr12	95594666	95594696	chr12:95594666-95594696	T	18	20	27	24	29	35		SNRPF-DT;LINC02410
chr5	88572938	88572967	chr5:88572938-88572967	AC	9	11	20	13	20	24	LINC00461	LINC00461
chr4	165818296	165818351	chr4:165818296-165818351	AC	16	25	27	27	28	29		NOL8P1;TLL1
chr14	31338400	31338461	chr14:31338400-31338461	TATA	12	12	12	15	16	16	HEATR5A	HEATR5A
chr2	86375338	86375397	chr2:86375338-86375397	TC	11	19	28	22	24	37		IMMT;MRPL35
chr5	17276729	17276757	chr5:17276729-17276757	A	22	26.5	31	29	30	32	BASP1	BASP1-AS1;LINC02217
chr11	49220488	49220521	chr11:49220488-49220521	TTA	8	8	8	8	11	11
chr8	63255461	63255499	chr8:63255461-63255499	TG	12	17	20	18	20	28
chr12	13098457	13098492	chr12:13098457-13098492	T	17	21	22	17	34	49	GSG1	GPRC5D-AS1;HEBP1;GSG1
chr18	11018383	11018434	chr18:11018383-11018434	GT	11	17	76	19	25	33	PIEZO2	PIEZO2	PIEZO2
chr15	91198451	91198508	chr15:91198451-91198508	GT	13	22	31	22	29	34	SV2B	VPS33B-DT;SV2B
chr15	80032590	80032636	chr15:80032590-80032636	TG	10	16	22	16	22	26		ANKRD34C-AS1;MTHFS;ST20-MTHFS;ZFAND6;CTXND1	ANKRD34C
chr2	107130494	107130531	chr2:107130494-107130531	AC	9	12	16	11	16	18		LINC01886;LINC01885
chr12	89912003	89912045	chr12:89912003-89912045	TG	12	15	20	14	20	24		POC1B-AS1;LINC02822	ATP2B1
chr4	65401905	65401950	chr4:65401905-65401950	GA	10	16	20	17	22	24	EPHA5
chr6	114141859	114141905	chr6:114141859-114141905	TG	10	14	19	11	20	26	HDAC2-AS2	HDAC2-AS2;HS3ST5;LOC107986638
chr8	106783071	106783117	chr8:106783071-106783117	AG	10	12	16	16	24	36	ABRA	OXR1;ABRA
chr17	41568912	41568961	chr17:41568912-41568961	AC	14	18.5	25	21	25	28	KRT9	LINC00974;EIF1
chr4	16025707	16025740	chr4:16025707-16025740	AC	9	12	19	16	17	18	PROM1	PROM1;TAPT1	CD38;FGFBP2;MED28;TAPT1
[truncated: 6,815 more rows]

## Sheet: SI Table 3
Supplementary Table 3: Resource obtained from ENCODE project, including ccREs, DHSs, Hi-C data and loop annotations.
	Reference ccREs of hg38				Tissue-specific DHSs
	Type	Accession			Tissue	Accession
	rDHS	ENCFF619EJE			Thoracic aorta	ENCFF218NMI
	PLS	ENCFF379UDA			Transverse colon	ENCFF690KZJ
	pELS	ENCFF036NSJ			Right lobe of liver	ENCFF905THS
	dELS	ENCFF535MKS			Tibial nerve	ENCFF797ISP
	Dnase-H3K4me3	ENCFF196MIP			Thymus	ENCFF494PNZ
	CTCF-only	ENCFF262LCI			Upper lobe of left lung	ENCFF993CLU
					Brain	ENCFF675XNL
					Kidney	ENCFF388NNQ
					Adrenal gland	ENCFF111KHO
	Tissue-specific HiC data and loop annotations				Spleen	ENCFF523NCT
	Tissue	HiC data accession	Loop accession		Pancreas	ENCFF949DIO
	Motor neuron	ENCFF484OCO	ENCFF110OFC		Ovary	ENCFF936ENC
	Kidney	ENCFF417GBZ	ENCFF114LUK		Gastrocnemius medialis	ENCFF884XQO
	Heart	ENCFF784WTB	ENCFF382LEC		Stomach	ENCFF221TMD
	Liver	ENCFF952JZV	ENCFF498XDH		Heart left ventricle	ENCFF591LZL
	Mammary epithelial	ENCFF541RAA	ENCFF402WQW		Testis	ENCFF806TUA
	Pancreas	ENCFF705MKK	ENCFF028HVA
	Lymphoblastoid	ENCFF216QQM	ENCFF041XLP

## Sheet: SI Table 4
Supplementary Table 4: Download links and accessions of the collected cross-species expression datasets.
	Study	DataSet Description	Link and accession
	Cardoso-Moreira et al	bulk RNA-seq for four tissues	https://www.ebi.ac.uk/biostudies/arrayexpress, E-MTAB-6813 and E-MTAB-6814
	Khrameeva et al	bulk RNA-seq counts for 33 brain regions	https://www.ncbi.nlm.nih.gov/geo, GSE127898
	Khrameeva et al	Single-nuclei RNA-seq for three brain regions	https://www.ncbi.nlm.nih.gov/geo, GSE127774
	Han et al	human single cell altas	https://figshare.com/articles/dataset/HCL_DGE_Data/7235471
	Qu et al	cynomolgus single cell altas	https://zenodo.org/records/5881495
	Kanton et al	brain organoid data	https://data.mendeley.com/datasets/z4jyxnx3vp/2
